# Supplementary material for: Cancer-specific variation in emergency presentation by sex, age and deprivation across 27 common and rarer cancers
Source: Br J Cancer. 2015 Mar 3;112(Suppl 1):S129–36. doi: 10.1038/bjc.2015.52 (PMC4385986; doi:10.1038/bjc.2015.52)
Supplement: Supplementary Online Material 1 [file bjc201552x1.xlsx]

## Sheet: Supplementary online material 1
	Cancer site/group	ICD10 codes included
	Anus	C21
	Bladder	C67
	Cancer of Unknown Primary	C77-C80
	Colon	C18
	Laryngeal	C32
	Oral	C02-C04, C06
	Oro-pharyngeal	C01, C09, C10
	Thyroid	C73
	Hodgkin lymphoma	C81
	Renal	C64
	Acute Lymphoblastic Leukaemia	C910
	Acute Myeloid Leukaemia	C920, C924, C925, C930, C940, C942
	Chronic Lymphocytic Leukaemia	C911
	Chronic Myeloid Leukaemia	C921
	Liver	C22
	Lung	C33-C34
	Brain	C71
	Melanoma	C43
	Mesothelioma	C45
	Multiple myeloma	C90
	Non-Hodgkin lymphoma	C82-C85
	Oesophageal	C15
	Pancreatic	C25
	Rectum	C19-C20
	Soft tissue sarcoma	C49
	Small Intestine	C17
	Stomach	C16
