# Supplementary material for: Cancer-specific variation in emergency presentation by sex, age and deprivation across 27 common and rarer cancers
Source: Br J Cancer. 2015 Mar 3;112(Suppl 1):S129–36. doi: 10.1038/bjc.2015.52 (PMC4385986; doi:10.1038/bjc.2015.52)
Supplement: Supplementary Online Material 2 [file bjc201552x2.xlsx]

## Sheet: Supplementary online material 2
Where cancer specific age groups contained no cases or all cases were either emergency or non-emergency presentations, odds ratios cannot be estimated and hence neither can predicted probabilities. In this case the predicted probability of emency presentation is listed as "Not Estimated"
Cancer	Age Group	Sex	Deprivation Group	Predicted probability of emergency presentation	Lower 95% confidence interval	Upper 95% confidence interval
ALL	25-34	Men	1	0.936049	0.768264	0.984761
ALL	25-34	Men	2	0.892937	0.663043	0.97249
ALL	25-34	Men	3	0.970401	0.86733	0.993955
ALL	25-34	Men	4	0.963452	0.851259	0.991832
ALL	25-34	Men	5	0.960826	0.838469	0.991445
ALL	25-34	Women	1	0.90787	0.680288	0.978558
ALL	25-34	Women	2	0.848829	0.541804	0.963851
ALL	25-34	Women	3	0.956658	0.810578	0.991293
ALL	25-34	Women	4	0.94666	0.783502	0.988641
ALL	25-34	Women	5	0.942899	0.763675	0.988288
ALL	35-44	Men	1	0.867251	0.654992	0.957413
ALL	35-44	Men	2	0.78825	0.53904	0.92218
ALL	35-44	Men	3	0.936033	0.78598	0.983139
ALL	35-44	Men	4	0.921667	0.769868	0.976405
ALL	35-44	Men	5	0.9163	0.727126	0.978249
ALL	35-44	Women	1	0.814757	0.574713	0.934706
ALL	35-44	Women	2	0.714789	0.433945	0.891223
ALL	35-44	Women	3	0.907848	0.726054	0.973418
ALL	35-44	Women	4	0.88791	0.699628	0.964209
ALL	35-44	Women	5	0.880529	0.644491	0.967704
ALL	45-54	Men	1	0.840677	0.601113	0.948654
ALL	45-54	Men	2	0.750413	0.475106	0.908984
ALL	45-54	Men	3	0.92199	0.746894	0.979312
ALL	45-54	Men	4	0.90479	0.729811	0.970959
ALL	45-54	Men	5	0.898394	0.666639	0.975059
ALL	45-54	Women	1	0.780336	0.491107	0.92896
ALL	45-54	Women	2	0.669332	0.348937	0.884326
ALL	45-54	Women	3	0.888355	0.659179	0.970357
ALL	45-54	Women	4	0.864826	0.629193	0.960196
ALL	45-54	Women	5	0.856173	0.555019	0.965998
ALL	55-64	Men	1	0.86564	0.673918	0.952571
ALL	55-64	Men	2	0.785918	0.559578	0.913847
ALL	55-64	Men	3	0.935195	0.793805	0.981849
ALL	55-64	Men	4	0.920656	0.776074	0.974904
ALL	55-64	Men	5	0.915226	0.743133	0.97578
ALL	55-64	Women	1	0.812646	0.593274	0.928048
ALL	55-64	Women	2	0.711943	0.450512	0.881664
ALL	55-64	Women	3	0.906677	0.733705	0.971638
ALL	55-64	Women	4	0.886517	0.704709	0.962365
ALL	55-64	Women	5	0.879057	0.660759	0.964442
ALL	65-74	Men	1	0.61789	0.399698	0.797045
ALL	65-74	Men	2	0.479547	0.268411	0.698251
ALL	65-74	Men	3	0.783643	0.566893	0.909279
ALL	65-74	Men	4	0.744396	0.539897	0.878464
ALL	65-74	Men	5	0.730436	0.471243	0.891758
ALL	65-74	Women	1	0.521225	0.298034	0.736252
ALL	65-74	Women	2	0.38284	0.175497	0.643857
ALL	65-74	Women	3	0.709173	0.462792	0.873454
ALL	65-74	Women	4	0.66224	0.421888	0.840455
ALL	65-74	Women	5	0.645927	0.354526	0.85834
ALL	75-84	Men	1	0.668616	0.361656	0.877831
ALL	75-84	Men	2	0.534813	0.27792	0.774475
ALL	75-84	Men	3	0.818818	0.544194	0.944772
ALL	75-84	Men	4	0.784194	0.486609	0.933026
ALL	75-84	Men	5	0.771741	0.445624	0.9343
ALL	75-84	Women	1	0.575978	0.276473	0.828437
ALL	75-84	Women	2	0.436304	0.192313	0.715591
ALL	75-84	Women	3	0.752633	0.450981	0.918499
ALL	75-84	Women	4	0.709844	0.385459	0.905141
ALL	75-84	Women	5	0.69477	0.343309	0.908347
ALL	85+	Men	1	0.547144	0.298137	0.774598
ALL	85+	Men	2	0.407738	0.191839	0.666292
ALL	85+	Men	3	0.730185	0.473499	0.890633
ALL	85+	Men	4	0.685137	0.411379	0.871381
ALL	85+	Men	5	0.669377	0.362648	0.878108
ALL	85+	Women	1	0.448554	0.231365	0.687313
ALL	85+	Women	2	0.316701	0.132813	0.583793
ALL	85+	Women	3	0.645635	0.394617	0.835863
ALL	85+	Women	4	0.594314	0.32515	0.816657
ALL	85+	Women	5	0.576817	0.27692	0.829095
AML	25-34	Men	1	0.786162	0.700803	0.852302
AML	25-34	Men	2	0.796399	0.713927	0.859765
AML	25-34	Men	3	0.821025	0.745378	0.877879
AML	25-34	Men	4	0.811953	0.733427	0.871403
AML	25-34	Men	5	0.846177	0.778257	0.896072
AML	25-34	Women	1	0.803439	0.722388	0.865241
AML	25-34	Women	2	0.813045	0.7349	0.872162
AML	25-34	Women	3	0.836072	0.764936	0.88881
AML	25-34	Women	4	0.827603	0.753491	0.882897
AML	25-34	Women	5	0.859472	0.795815	0.905637
AML	35-44	Men	1	0.703632	0.632385	0.766177
AML	35-44	Men	2	0.716394	0.646402	0.777305
AML	35-44	Men	3	0.74763	0.681566	0.803932
AML	35-44	Men	4	0.736035	0.668648	0.79394
AML	35-44	Men	5	0.780338	0.719566	0.831033
AML	35-44	Women	1	0.725247	0.65649	0.784754
AML	35-44	Women	2	0.737425	0.670032	0.79526
AML	35-44	Women	3	0.767098	0.704134	0.820086
AML	35-44	Women	4	0.756105	0.691544	0.81085
AML	35-44	Women	5	0.797965	0.740194	0.845569
AML	45-54	Men	1	0.585986	0.528097	0.641593
AML	45-54	Men	2	0.60094	0.543487	0.655744
AML	45-54	Men	3	0.638475	0.582654	0.690793
AML	45-54	Men	4	0.624384	0.567977	0.677607
AML	45-54	Men	5	0.679261	0.624357	0.729615
AML	45-54	Women	1	0.611442	0.554501	0.665496
AML	45-54	Women	2	0.626064	0.569675	0.679224
AML	45-54	Women	3	0.662563	0.608551	0.712641
AML	45-54	Women	4	0.648894	0.593877	0.70022
AML	45-54	Women	5	0.7019	0.648779	0.750081
AML	55-64	Men	1	0.458663	0.415825	0.502121
AML	55-64	Men	2	0.474089	0.432084	0.516465
AML	55-64	Men	3	0.513905	0.47082	0.556784
AML	55-64	Men	4	0.49877	0.454658	0.542901
AML	55-64	Men	5	0.559037	0.512684	0.604384
AML	55-64	Women	1	0.485069	0.439949	0.530434
AML	55-64	Women	2	0.500562	0.456292	0.544823
AML	55-64	Women	3	0.540316	0.495796	0.584202
AML	55-64	Women	4	0.525244	0.47923	0.570833
AML	55-64	Women	5	0.584977	0.537139	0.631266
AML	65-74	Men	1	0.426049	0.38911	0.463831
AML	65-74	Men	2	0.441272	0.405416	0.477752
AML	65-74	Men	3	0.480851	0.443177	0.518744
AML	65-74	Men	4	0.465757	0.426665	0.505274
AML	65-74	Men	5	0.526224	0.484644	0.567443
AML	65-74	Women	1	0.452145	0.412449	0.492459
AML	65-74	Women	2	0.467541	0.428878	0.506598
AML	65-74	Women	3	0.507337	0.467691	0.546891
AML	65-74	Women	4	0.4922	0.450681	0.533826
AML	65-74	Women	5	0.552549	0.508843	0.595457
AML	75-84	Men	1	0.48192	0.444604	0.519438
AML	75-84	Men	2	0.49741	0.460884	0.533963
AML	75-84	Men	3	0.537183	0.499983	0.573973
AML	75-84	Men	4	0.522099	0.483641	0.560296
AML	75-84	Men	5	0.581913	0.541184	0.621554
AML	75-84	Women	1	0.508407	0.469642	0.547071
AML	75-84	Women	2	0.523887	0.485918	0.561582
AML	75-84	Women	3	0.563404	0.525632	0.600455
AML	75-84	Women	4	0.548456	0.508913	0.587397
AML	75-84	Women	5	0.607452	0.565963	0.647445
AML	85+	Men	1	0.547678	0.500366	0.594143
AML	85+	Men	2	0.562984	0.517017	0.607895
AML	85+	Men	3	0.601723	0.55577	0.645951
AML	85+	Men	4	0.587126	0.540622	0.632125
AML	85+	Men	5	0.644345	0.597082	0.688953
AML	85+	Women	1	0.573776	0.528099	0.618228
AML	85+	Women	2	0.588862	0.544626	0.631708
AML	85+	Women	3	0.626828	0.583367	0.668333
AML	85+	Women	4	0.612558	0.568069	0.655246
AML	85+	Women	5	0.668245	0.623197	0.710409
Anal	25-34	Men	1	Not Estimated
Anal	25-34	Men	2	Not Estimated
Anal	25-34	Men	3	Not Estimated
Anal	25-34	Men	4	Not Estimated
Anal	25-34	Men	5	Not Estimated
Anal	25-34	Women	1	Not Estimated
Anal	25-34	Women	2	Not Estimated
Anal	25-34	Women	3	Not Estimated
Anal	25-34	Women	4	Not Estimated
Anal	25-34	Women	5	Not Estimated
Anal	35-44	Men	1	0.0261364	0.0081789	0.0803274
Anal	35-44	Men	2	0.0189819	0.0058726	0.0596005
Anal	35-44	Men	3	0.0375923	0.0122999	0.109146
Anal	35-44	Men	4	0.0534764	0.0180438	0.148001
Anal	35-44	Men	5	0.0766731	0.026928	0.199476
Anal	35-44	Women	1	0.0200595	0.0062698	0.0622771
Anal	35-44	Women	2	0.0145437	0.0045017	0.0459522
Anal	35-44	Women	3	0.028931	0.009478	0.0848885
Anal	35-44	Women	4	0.0413126	0.0138765	0.116581
Anal	35-44	Women	5	0.0595649	0.0207546	0.159153
Anal	45-54	Men	1	0.0358827	0.0186124	0.0680665
Anal	45-54	Men	2	0.026132	0.0132363	0.050943
Anal	45-54	Men	3	0.0513852	0.0287092	0.0903065
Anal	45-54	Men	4	0.0726574	0.0422251	0.122224
Anal	45-54	Men	5	0.103266	0.0623242	0.166334
Anal	45-54	Women	1	0.027604	0.0143888	0.0523123
Anal	45-54	Women	2	0.0200561	0.0102267	0.0389612
Anal	45-54	Women	3	0.0396771	0.0224441	0.069205
Anal	45-54	Women	4	0.0563905	0.0329201	0.0949513
Anal	45-54	Women	5	0.0807434	0.0488458	0.130611
Anal	55-64	Men	1	0.0615321	0.0365566	0.101768
Anal	55-64	Men	2	0.0451377	0.0262684	0.0764966
Anal	55-64	Men	3	0.0871146	0.0562733	0.132486
Anal	55-64	Men	4	0.121287	0.0823096	0.175198
Anal	55-64	Men	5	0.168656	0.118124	0.235044
Anal	55-64	Women	1	0.0476281	0.0284376	0.0787195
Anal	55-64	Women	2	0.0348008	0.0204032	0.0587488
Anal	55-64	Women	3	0.0678478	0.0444979	0.10214
Anal	55-64	Women	4	0.0952508	0.0650218	0.137467
Anal	55-64	Women	5	0.134003	0.0941488	0.18724
Anal	65-74	Men	1	0.0575441	0.0337104	0.0965449
Anal	65-74	Men	2	0.0421645	0.0241884	0.0725074
Anal	65-74	Men	3	0.0816127	0.052133	0.125554
Anal	65-74	Men	4	0.113896	0.0760509	0.167166
Anal	65-74	Men	5	0.158901	0.109998	0.224072
Anal	65-74	Women	1	0.0444985	0.0261134	0.0748328
Anal	65-74	Women	2	0.0324854	0.0187127	0.0558182
Anal	65-74	Women	3	0.0634781	0.0410067	0.0970179
Anal	65-74	Women	4	0.0892853	0.0597178	0.131446
Anal	65-74	Women	5	0.125948	0.0871155	0.178702
Anal	75-84	Men	1	0.0835298	0.0497682	0.136895
Anal	75-84	Men	2	0.0616595	0.0357684	0.104265
Anal	75-84	Men	3	0.117117	0.0755317	0.177208
Anal	75-84	Men	4	0.160982	0.10995	0.229591
Anal	75-84	Men	5	0.219974	0.154706	0.302911
Anal	75-84	Women	1	0.0649994	0.0390702	0.106234
Anal	75-84	Women	2	0.0477282	0.0280068	0.0801907
Anal	75-84	Women	3	0.0918823	0.0603726	0.137432
Anal	75-84	Women	4	0.127663	0.0880474	0.181555
Anal	75-84	Women	5	0.177021	0.125203	0.244298
Anal	85+	Men	1	0.18214	0.113352	0.279511
Anal	85+	Men	2	0.138348	0.0830458	0.221579
Anal	85+	Men	3	0.244787	0.166636	0.34444
Anal	85+	Men	4	0.319183	0.22839	0.426136
Anal	85+	Men	5	0.40796	0.302338	0.522828
Anal	85+	Women	1	0.145199	0.0912425	0.223226
Anal	85+	Women	2	0.109104	0.0664183	0.174108
Anal	85+	Women	3	0.19822	0.137531	0.277085
Anal	85+	Women	4	0.2634	0.189913	0.352934
Anal	85+	Women	5	0.344512	0.255478	0.445988
Bladder	25-34	Men	1	Not Estimated
Bladder	25-34	Men	2	Not Estimated
Bladder	25-34	Men	3	Not Estimated
Bladder	25-34	Men	4	Not Estimated
Bladder	25-34	Men	5	Not Estimated
Bladder	25-34	Women	1	Not Estimated
Bladder	25-34	Women	2	Not Estimated
Bladder	25-34	Women	3	Not Estimated
Bladder	25-34	Women	4	Not Estimated
Bladder	25-34	Women	5	Not Estimated
Bladder	35-44	Men	1	0.114684	0.0757872	0.169874
Bladder	35-44	Men	2	0.119131	0.078917	0.175922
Bladder	35-44	Men	3	0.137959	0.0922035	0.201384
Bladder	35-44	Men	4	0.154844	0.104136	0.224069
Bladder	35-44	Men	5	0.18557	0.126412	0.264047
Bladder	35-44	Women	1	0.162249	0.109094	0.234487
Bladder	35-44	Women	2	0.16819	0.113456	0.242119
Bladder	35-44	Women	3	0.193073	0.131723	0.27398
Bladder	35-44	Women	4	0.215021	0.147958	0.301716
Bladder	35-44	Women	5	0.254098	0.177755	0.3493
Bladder	45-54	Men	1	0.0706056	0.0566564	0.0876701
Bladder	45-54	Men	2	0.0734853	0.059054	0.0911019
Bladder	45-54	Men	3	0.0858024	0.0692407	0.105875
Bladder	45-54	Men	4	0.0970222	0.0786116	0.119187
Bladder	45-54	Men	5	0.117875	0.09603	0.143898
Bladder	45-54	Women	1	0.101996	0.0820009	0.126196
Bladder	45-54	Women	2	0.10601	0.0854104	0.130866
Bladder	45-54	Women	3	0.123054	0.0996563	0.151024
Bladder	45-54	Women	4	0.138408	0.112674	0.168899
Bladder	45-54	Women	5	0.166515	0.136531	0.201547
Bladder	55-64	Men	1	0.0772924	0.068438	0.0871851
Bladder	55-64	Men	2	0.0804212	0.0714504	0.0904087
Bladder	55-64	Men	3	0.0937831	0.0836198	0.10504
Bladder	55-64	Men	4	0.105926	0.0947118	0.118293
Bladder	55-64	Men	5	0.12842	0.115109	0.143021
Bladder	55-64	Women	1	0.111299	0.0982044	0.125897
Bladder	55-64	Women	2	0.115632	0.102443	0.130273
Bladder	55-64	Women	3	0.133992	0.119194	0.150313
Bladder	55-64	Women	4	0.150476	0.134371	0.168137
Bladder	55-64	Women	5	0.180521	0.161808	0.200879
Bladder	65-74	Men	1	0.0893574	0.0811388	0.0983194
Bladder	65-74	Men	2	0.0929255	0.0847901	0.101755
Bladder	65-74	Men	3	0.108121	0.0990315	0.117935
Bladder	65-74	Men	4	0.12187	0.11181	0.1327
Bladder	65-74	Men	5	0.147192	0.135427	0.159791
Bladder	65-74	Women	1	0.127937	0.115507	0.14149
Bladder	65-74	Women	2	0.132821	0.120562	0.146118
Bladder	65-74	Women	3	0.153436	0.139856	0.168077
Bladder	65-74	Women	4	0.171837	0.157074	0.18768
Bladder	65-74	Women	5	0.205117	0.188252	0.223078
Bladder	75-84	Men	1	0.139649	0.128688	0.151382
Bladder	75-84	Men	2	0.144906	0.134181	0.156333
Bladder	75-84	Men	3	0.167035	0.155349	0.179414
Bladder	75-84	Men	4	0.186708	0.173986	0.200135
Bladder	75-84	Men	5	0.222096	0.207334	0.237594
Bladder	75-84	Women	1	0.195285	0.179457	0.212148
Bladder	75-84	Women	2	0.202144	0.186758	0.218456
Bladder	75-84	Women	3	0.230657	0.214112	0.248077
Bladder	75-84	Women	4	0.255524	0.237954	0.273925
Bladder	75-84	Women	5	0.299157	0.27949	0.319594
Bladder	85+	Men	1	0.240591	0.22244	0.259728
Bladder	85+	Men	2	0.24855	0.230768	0.267225
Bladder	85+	Men	3	0.281301	0.262456	0.300946
Bladder	85+	Men	4	0.309432	0.289536	0.33006
Bladder	85+	Men	5	0.357845	0.335588	0.380732
Bladder	85+	Women	1	0.321418	0.298565	0.34516
Bladder	85+	Women	2	0.330885	0.308811	0.35373
Bladder	85+	Women	3	0.369156	0.346352	0.39256
Bladder	85+	Women	4	0.401169	0.377836	0.424958
Bladder	85+	Women	5	0.454489	0.429527	0.479681
Brain	25-34	Men	1	0.436362	0.386652	0.487384
Brain	25-34	Men	2	0.4402	0.391021	0.490582
Brain	25-34	Men	3	0.451066	0.401375	0.501752
Brain	25-34	Men	4	0.49522	0.444186	0.546353
Brain	25-34	Men	5	0.549445	0.49754	0.600295
Brain	25-34	Women	1	0.480729	0.428338	0.533548
Brain	25-34	Women	2	0.484623	0.4327	0.53688
Brain	25-34	Women	3	0.495614	0.443651	0.547672
Brain	25-34	Women	4	0.53984	0.487202	0.591604
Brain	25-34	Women	5	0.593209	0.540512	0.643845
Brain	35-44	Men	1	0.455645	0.415129	0.496756
Brain	35-44	Men	2	0.459515	0.41929	0.500274
Brain	35-44	Men	3	0.470456	0.429569	0.511744
Brain	35-44	Men	4	0.514729	0.472108	0.557136
Brain	35-44	Men	5	0.568683	0.52497	0.611351
Brain	35-44	Women	1	0.500233	0.457887	0.542575
Brain	35-44	Women	2	0.504131	0.461968	0.546235
Brain	35-44	Women	3	0.515122	0.47282	0.557209
Brain	35-44	Women	4	0.55916	0.515667	0.601762
Brain	35-44	Women	5	0.611899	0.567952	0.654097
Brain	45-54	Men	1	0.581888	0.547441	0.615555
Brain	45-54	Men	2	0.585677	0.551161	0.619373
Brain	45-54	Men	3	0.596309	0.56119	0.630467
Brain	45-54	Men	4	0.638152	0.602882	0.671993
Brain	45-54	Men	5	0.686735	0.651624	0.719829
Brain	45-54	Women	1	0.624654	0.589514	0.658529
Brain	45-54	Women	2	0.628303	0.592976	0.662311
Brain	45-54	Women	3	0.638516	0.603178	0.672416
Brain	45-54	Women	4	0.678344	0.643331	0.711461
Brain	45-54	Women	5	0.723866	0.689507	0.75577
Brain	55-64	Men	1	0.601287	0.572186	0.629691
Brain	55-64	Men	2	0.60502	0.576294	0.633038
Brain	55-64	Men	3	0.615481	0.586021	0.644118
Brain	55-64	Men	4	0.656482	0.6262	0.685542
Brain	55-64	Men	5	0.703746	0.672996	0.732753
Brain	55-64	Women	1	0.643286	0.613485	0.672017
Brain	55-64	Women	2	0.646856	0.617245	0.675381
Brain	55-64	Women	3	0.656837	0.627146	0.68535
Brain	55-64	Women	4	0.695609	0.665552	0.724084
Brain	55-64	Women	5	0.739625	0.709568	0.767591
Brain	65-74	Men	1	0.630722	0.601943	0.658599
Brain	65-74	Men	2	0.634346	0.606113	0.661685
Brain	65-74	Men	3	0.644486	0.615712	0.672254
Brain	65-74	Men	4	0.683983	0.654948	0.711649
Brain	65-74	Men	5	0.729025	0.699427	0.756723
Brain	65-74	Women	1	0.671314	0.642458	0.698933
Brain	65-74	Women	2	0.674746	0.646237	0.702016
Brain	65-74	Women	3	0.684323	0.65589	0.711441
Brain	65-74	Women	4	0.721307	0.692988	0.747965
Brain	65-74	Women	5	0.762875	0.734419	0.789156
Brain	75-84	Men	1	0.709661	0.679915	0.737708
Brain	75-84	Men	2	0.712863	0.683979	0.74011
Brain	75-84	Men	3	0.721781	0.692632	0.749166
Brain	75-84	Men	4	0.755942	0.727457	0.782339
Brain	75-84	Men	5	0.79382	0.766307	0.818859
Brain	75-84	Women	1	0.745083	0.71686	0.77139
Brain	75-84	Women	2	0.748033	0.720479	0.773724
Brain	75-84	Women	3	0.756232	0.728889	0.781644
Brain	75-84	Women	4	0.787409	0.760935	0.811677
Brain	75-84	Women	5	0.821556	0.796203	0.844371
Brain	85+	Men	1	0.715478	0.669214	0.757616
Brain	85+	Men	2	0.718642	0.672895	0.76027
Brain	85+	Men	3	0.727449	0.682001	0.768606
Brain	85+	Men	4	0.761144	0.718457	0.799168
Brain	85+	Men	5	0.79843	0.758703	0.833056
Brain	85+	Women	1	0.75044	0.708053	0.788512
Brain	85+	Women	2	0.753349	0.711387	0.791003
Brain	85+	Women	3	0.761431	0.720094	0.798372
Brain	85+	Women	4	0.792125	0.753673	0.825961
Brain	85+	Women	5	0.825682	0.790208	0.85625
CLL	25-34	Men	1	Not Estimated
CLL	25-34	Men	2	Not Estimated
CLL	25-34	Men	3	Not Estimated
CLL	25-34	Men	4	Not Estimated
CLL	25-34	Men	5	Not Estimated
CLL	25-34	Women	1	Not Estimated
CLL	25-34	Women	2	Not Estimated
CLL	25-34	Women	3	Not Estimated
CLL	25-34	Women	4	Not Estimated
CLL	25-34	Women	5	Not Estimated
CLL	35-44	Men	1	0.105494	0.0399343	0.25059
CLL	35-44	Men	2	0.114275	0.0435218	0.26784
CLL	35-44	Men	3	0.114716	0.0436634	0.268882
CLL	35-44	Men	4	0.125943	0.0482344	0.290618
CLL	35-44	Men	5	0.131938	0.0509806	0.300718
CLL	35-44	Women	1	0.109315	0.0413555	0.258803
CLL	35-44	Women	2	0.118372	0.0450687	0.276392
CLL	35-44	Women	3	0.118827	0.0452193	0.277435
CLL	35-44	Women	4	0.130397	0.0499426	0.299589
CLL	35-44	Women	5	0.136571	0.0527598	0.309953
CLL	45-54	Men	1	0.0623891	0.042746	0.0902081
CLL	45-54	Men	2	0.0678541	0.0466733	0.0976622
CLL	45-54	Men	3	0.0681299	0.046864	0.098053
CLL	45-54	Men	4	0.0751851	0.0517646	0.107995
CLL	45-54	Men	5	0.0789821	0.0541486	0.113834
CLL	45-54	Women	1	0.064762	0.0441087	0.0941335
CLL	45-54	Women	2	0.0704192	0.0481641	0.101857
CLL	45-54	Women	3	0.0707046	0.0483718	0.10224
CLL	45-54	Women	4	0.0780041	0.0534159	0.112565
CLL	45-54	Women	5	0.0819309	0.0558229	0.118714
CLL	55-64	Men	1	0.101915	0.0846233	0.122268
CLL	55-64	Men	2	0.110434	0.0921207	0.13186
CLL	55-64	Men	3	0.110863	0.092338	0.132561
CLL	55-64	Men	4	0.121765	0.101326	0.145658
CLL	55-64	Men	5	0.12759	0.1055	0.15351
CLL	55-64	Women	1	0.105622	0.0868701	0.127854
CLL	55-64	Women	2	0.114412	0.0945702	0.137782
CLL	55-64	Women	3	0.114853	0.0948396	0.138444
CLL	55-64	Women	4	0.126092	0.104036	0.152032
CLL	55-64	Women	5	0.132093	0.108166	0.160361
CLL	65-74	Men	1	0.153677	0.133174	0.176693
CLL	65-74	Men	2	0.165725	0.144469	0.189416
CLL	65-74	Men	3	0.166327	0.144793	0.190352
CLL	65-74	Men	4	0.18157	0.157912	0.207898
CLL	65-74	Men	5	0.189638	0.163571	0.218773
CLL	65-74	Women	1	0.158933	0.136479	0.184293
CLL	65-74	Women	2	0.17131	0.148037	0.197394
CLL	65-74	Women	3	0.171929	0.148452	0.198253
CLL	65-74	Women	4	0.187569	0.161831	0.216344
CLL	65-74	Women	5	0.19584	0.167387	0.227806
CLL	75-84	Men	1	0.260553	0.231925	0.291375
CLL	75-84	Men	2	0.278226	0.249365	0.309051
CLL	75-84	Men	3	0.2791	0.249816	0.310397
CLL	75-84	Men	4	0.300947	0.269357	0.334546
CLL	75-84	Men	5	0.312296	0.277226	0.349655
CLL	75-84	Women	1	0.268306	0.237523	0.301501
CLL	75-84	Women	2	0.286301	0.255302	0.319449
CLL	75-84	Women	3	0.287191	0.255897	0.320662
CLL	75-84	Women	4	0.309399	0.275716	0.345237
CLL	75-84	Women	5	0.32092	0.283342	0.360971
CLL	85+	Men	1	0.440714	0.398252	0.484061
CLL	85+	Men	2	0.462955	0.420861	0.505584
CLL	85+	Men	3	0.464037	0.422077	0.506514
CLL	85+	Men	4	0.490511	0.44659	0.534578
CLL	85+	Men	5	0.503855	0.456923	0.550719
CLL	85+	Women	1	0.450561	0.40812	0.493734
CLL	85+	Women	2	0.472879	0.431035	0.515108
CLL	85+	Women	3	0.473964	0.432402	0.515891
CLL	85+	Women	4	0.500475	0.456945	0.543998
CLL	85+	Women	5	0.513817	0.466728	0.560662
CML	25-34	Men	1	0.647405	0.465649	0.794608
CML	25-34	Men	2	0.629587	0.446348	0.781823
CML	25-34	Men	3	0.644989	0.466854	0.790335
CML	25-34	Men	4	0.636977	0.460857	0.782693
CML	25-34	Men	5	0.694791	0.51976	0.827233
CML	25-34	Women	1	0.616312	0.426255	0.776433
CML	25-34	Women	2	0.597898	0.40908	0.761551
CML	25-34	Women	3	0.61381	0.428259	0.771301
CML	25-34	Women	4	0.605525	0.42145	0.76385
CML	25-34	Women	5	0.665719	0.482455	0.809688
CML	35-44	Men	1	0.274403	0.173844	0.404639
CML	35-44	Men	2	0.259301	0.164158	0.384238
CML	35-44	Men	3	0.272304	0.175809	0.396296
CML	35-44	Men	4	0.26546	0.169586	0.390075
CML	35-44	Men	5	0.319203	0.204317	0.461242
CML	35-44	Women	1	0.248594	0.151827	0.379444
CML	35-44	Women	2	0.234453	0.144234	0.357528
CML	35-44	Women	3	0.246625	0.154085	0.370406
CML	35-44	Women	4	0.240213	0.147999	0.365253
CML	35-44	Women	5	0.29087	0.181248	0.431825
CML	45-54	Men	1	0.210531	0.136183	0.310862
CML	45-54	Men	2	0.197985	0.124775	0.299454
CML	45-54	Men	3	0.20878	0.134125	0.310107
CML	45-54	Men	4	0.203087	0.129051	0.304736
CML	45-54	Men	5	0.248475	0.161508	0.36205
CML	45-54	Women	1	0.189164	0.117935	0.289301
CML	45-54	Women	2	0.177605	0.108913	0.276191
CML	45-54	Women	3	0.187548	0.116692	0.287429
CML	45-54	Women	4	0.182301	0.11179	0.28311
CML	45-54	Women	5	0.224351	0.142209	0.335387
CML	55-64	Men	1	0.235233	0.160939	0.330321
CML	55-64	Men	2	0.221628	0.154361	0.307548
CML	55-64	Men	3	0.233337	0.162676	0.322856
CML	55-64	Men	4	0.227166	0.155326	0.319659
CML	55-64	Men	5	0.276071	0.187824	0.386071
CML	55-64	Women	1	0.212031	0.141413	0.305372
CML	55-64	Women	2	0.199418	0.136786	0.281381
CML	55-64	Women	3	0.210271	0.143631	0.297103
CML	55-64	Women	4	0.204548	0.136446	0.295028
CML	55-64	Women	5	0.250159	0.167963	0.355399
CML	65-74	Men	1	0.298841	0.215841	0.397576
CML	65-74	Men	2	0.282918	0.210358	0.368818
CML	65-74	Men	3	0.296631	0.219755	0.387059
CML	65-74	Men	4	0.289419	0.211652	0.381916
CML	65-74	Men	5	0.34573	0.253902	0.450707
CML	65-74	Women	1	0.271594	0.186415	0.377628
CML	65-74	Women	2	0.256592	0.182625	0.347769
CML	65-74	Women	3	0.269508	0.190353	0.366673
CML	65-74	Women	4	0.262709	0.182459	0.3626
CML	65-74	Women	5	0.316135	0.223622	0.425925
CML	75-84	Men	1	0.471897	0.376785	0.569093
CML	75-84	Men	2	0.452707	0.35763	0.551365
CML	75-84	Men	3	0.469264	0.377933	0.562702
CML	75-84	Men	4	0.460603	0.364247	0.559997
CML	75-84	Men	5	0.525585	0.416534	0.63225
CML	75-84	Women	1	0.438745	0.341454	0.540984
CML	75-84	Women	2	0.419831	0.326172	0.519644
CML	75-84	Women	3	0.436144	0.344056	0.532857
CML	75-84	Women	4	0.427602	0.329754	0.531461
CML	75-84	Women	5	0.492177	0.384386	0.6007
CML	85+	Men	1	0.59905	0.490421	0.698746
CML	85+	Men	2	0.580372	0.474171	0.679616
CML	85+	Men	3	0.596509	0.49275	0.692297
CML	85+	Men	4	0.588101	0.486375	0.68282
CML	85+	Men	5	0.649415	0.53757	0.746943
CML	85+	Women	1	0.566548	0.459452	0.667768
CML	85+	Women	2	0.547499	0.446711	0.644537
CML	85+	Women	3	0.563951	0.463668	0.659262
CML	85+	Women	4	0.555371	0.455836	0.650652
CML	85+	Women	5	0.618395	0.510835	0.715478
Colon	25-34	Men	1	0.487367	0.427802	0.547293
Colon	25-34	Men	2	0.506245	0.446475	0.565837
Colon	25-34	Men	3	0.527348	0.467519	0.586401
Colon	25-34	Men	4	0.554845	0.495101	0.613045
Colon	25-34	Men	5	0.602132	0.543422	0.658042
Colon	25-34	Women	1	0.513488	0.453532	0.573059
Colon	25-34	Women	2	0.532327	0.472411	0.591325
Colon	25-34	Women	3	0.553299	0.493602	0.611496
Colon	25-34	Women	4	0.580487	0.521219	0.637521
Colon	25-34	Women	5	0.626881	0.56919	0.681175
Colon	35-44	Men	1	0.32975	0.300243	0.360662
Colon	35-44	Men	2	0.346651	0.316394	0.378201
Colon	35-44	Men	3	0.366033	0.334969	0.398253
Colon	35-44	Men	4	0.392097	0.360003	0.425151
Colon	35-44	Men	5	0.439198	0.405864	0.473089
Colon	35-44	Women	1	0.353244	0.322605	0.385139
Colon	35-44	Women	2	0.370684	0.339392	0.4031
Colon	35-44	Women	3	0.390606	0.358633	0.423547
Colon	35-44	Women	4	0.417268	0.384418	0.450869
Colon	35-44	Women	5	0.465079	0.431248	0.499235
Colon	45-54	Men	1	0.246285	0.230382	0.262912
Colon	45-54	Men	2	0.260572	0.244161	0.27768
Colon	45-54	Men	3	0.277182	0.260055	0.294988
Colon	45-54	Men	4	0.299913	0.281859	0.31861
Colon	45-54	Men	5	0.342173	0.322651	0.362245
Colon	45-54	Women	1	0.266195	0.249387	0.283707
Colon	45-54	Women	2	0.281205	0.263936	0.299145
Colon	45-54	Women	3	0.2986	0.280672	0.317169
Colon	45-54	Women	4	0.322303	0.303501	0.341699
Colon	45-54	Women	5	0.366069	0.345853	0.386768
Colon	55-64	Men	1	0.214345	0.20383	0.225249
Colon	55-64	Men	2	0.227338	0.216608	0.238437
Colon	55-64	Men	3	0.242525	0.231195	0.254226
Colon	55-64	Men	4	0.263449	0.251283	0.275987
Colon	55-64	Men	5	0.302793	0.289321	0.316613
Colon	55-64	Women	1	0.232469	0.221111	0.244228
Colon	55-64	Women	2	0.246216	0.234677	0.258131
Colon	55-64	Women	3	0.262236	0.250135	0.274708
Colon	55-64	Women	4	0.284222	0.271298	0.297511
Colon	55-64	Women	5	0.325299	0.311028	0.339901
Colon	65-74	Men	1	0.196619	0.188035	0.205495
Colon	65-74	Men	2	0.208822	0.200111	0.21781
Colon	65-74	Men	3	0.22313	0.213938	0.232599
Colon	65-74	Men	4	0.242917	0.23297	0.253148
Colon	65-74	Men	5	0.280362	0.269165	0.291838
Colon	65-74	Women	1	0.213651	0.204249	0.223364
Colon	65-74	Women	2	0.226614	0.217111	0.236407
Colon	65-74	Women	3	0.241767	0.231819	0.252002
Colon	65-74	Women	4	0.262649	0.251945	0.273641
Colon	65-74	Women	5	0.301922	0.289891	0.314233
Colon	75-84	Men	1	0.259706	0.249643	0.270029
Colon	75-84	Men	2	0.274487	0.264377	0.284835
Colon	75-84	Men	3	0.291635	0.28115	0.302347
Colon	75-84	Men	4	0.315034	0.303856	0.326431
Colon	75-84	Men	5	0.358334	0.345926	0.370935
Colon	75-84	Women	1	0.280297	0.269695	0.291149
Colon	75-84	Women	2	0.295782	0.285202	0.306586
Colon	75-84	Women	3	0.313685	0.30281	0.324768
Colon	75-84	Women	4	0.338009	0.326481	0.349732
Colon	75-84	Women	5	0.382702	0.36991	0.395659
Colon	85+	Men	1	0.399871	0.385038	0.41489
Colon	85+	Men	2	0.418124	0.403509	0.432884
Colon	85+	Men	3	0.438818	0.424036	0.453709
Colon	85+	Men	4	0.466253	0.451028	0.481541
Colon	85+	Men	5	0.514719	0.498742	0.530666
Colon	85+	Women	1	0.425192	0.410595	0.43992
Colon	85+	Women	2	0.443746	0.429496	0.458089
Colon	85+	Women	3	0.464695	0.450409	0.47904
Colon	85+	Women	4	0.492329	0.477686	0.506985
Colon	85+	Women	5	0.540759	0.525391	0.55605
Hodgkin lymphoma	25-34	Men	1	0.0828072	0.0588468	0.115328
Hodgkin lymphoma	25-34	Men	2	0.0828629	0.0586085	0.115919
Hodgkin lymphoma	25-34	Men	3	0.109119	0.0802938	0.146643
Hodgkin lymphoma	25-34	Men	4	0.134732	0.100901	0.177666
Hodgkin lymphoma	25-34	Men	5	0.144311	0.109627	0.187657
Hodgkin lymphoma	25-34	Women	1	0.0611918	0.042292	0.0877638
Hodgkin lymphoma	25-34	Women	2	0.061234	0.0422934	0.0878786
Hodgkin lymphoma	25-34	Women	3	0.0812438	0.0581566	0.112403
Hodgkin lymphoma	25-34	Women	4	0.101056	0.07348	0.137446
Hodgkin lymphoma	25-34	Women	5	0.108541	0.0801508	0.145399
Hodgkin lymphoma	35-44	Men	1	0.066819	0.0459709	0.0961689
Hodgkin lymphoma	35-44	Men	2	0.0668647	0.0458197	0.0965971
Hodgkin lymphoma	35-44	Men	3	0.088541	0.0628169	0.123412
Hodgkin lymphoma	35-44	Men	4	0.10992	0.0793763	0.150298
Hodgkin lymphoma	35-44	Men	5	0.117975	0.0857208	0.16024
Hodgkin lymphoma	35-44	Women	1	0.0491534	0.0328901	0.0728527
Hodgkin lymphoma	35-44	Women	2	0.0491877	0.0329078	0.0729141
Hodgkin lymphoma	35-44	Women	3	0.0655359	0.0452336	0.0940527
Hodgkin lymphoma	35-44	Women	4	0.081859	0.0573978	0.115468
Hodgkin lymphoma	35-44	Women	5	0.0880614	0.0622072	0.123249
Hodgkin lymphoma	45-54	Men	1	0.0735996	0.0490704	0.108985
Hodgkin lymphoma	45-54	Men	2	0.0736495	0.0493321	0.108585
Hodgkin lymphoma	45-54	Men	3	0.097296	0.0673232	0.13863
Hodgkin lymphoma	45-54	Men	4	0.12051	0.0844358	0.169148
Hodgkin lymphoma	45-54	Men	5	0.129228	0.0915615	0.179332
Hodgkin lymphoma	45-54	Women	1	0.0542455	0.0348825	0.0834277
Hodgkin lymphoma	45-54	Women	2	0.0542831	0.0351789	0.082871
Hodgkin lymphoma	45-54	Women	3	0.0721963	0.0481486	0.106906
Hodgkin lymphoma	45-54	Women	4	0.0900186	0.0606764	0.131563
Hodgkin lymphoma	45-54	Women	5	0.096774	0.0660125	0.139726
Hodgkin lymphoma	55-64	Men	1	0.106802	0.0754963	0.148997
Hodgkin lymphoma	55-64	Men	2	0.106872	0.0753581	0.149435
Hodgkin lymphoma	55-64	Men	3	0.139578	0.101865	0.188325
Hodgkin lymphoma	55-64	Men	4	0.170969	0.127369	0.225634
Hodgkin lymphoma	55-64	Men	5	0.18258	0.136923	0.239241
Hodgkin lymphoma	55-64	Women	1	0.0794658	0.0543834	0.114713
Hodgkin lymphoma	55-64	Women	2	0.0795195	0.0544914	0.114649
Hodgkin lymphoma	55-64	Women	3	0.104837	0.0740697	0.146365
Hodgkin lymphoma	55-64	Women	4	0.129592	0.0932584	0.177313
Hodgkin lymphoma	55-64	Women	5	0.138864	0.100714	0.188436
Hodgkin lymphoma	65-74	Men	1	0.191878	0.142648	0.253082
Hodgkin lymphoma	65-74	Men	2	0.191991	0.142284	0.253923
Hodgkin lymphoma	65-74	Men	3	0.24364	0.188778	0.308385
Hodgkin lymphoma	65-74	Men	4	0.290532	0.225769	0.365112
Hodgkin lymphoma	65-74	Men	5	0.307254	0.241565	0.381815
Hodgkin lymphoma	65-74	Women	1	0.146334	0.105275	0.199829
Hodgkin lymphoma	65-74	Women	2	0.146425	0.105411	0.199833
Hodgkin lymphoma	65-74	Women	3	0.188678	0.141495	0.247069
Hodgkin lymphoma	65-74	Women	4	0.228184	0.17126	0.297241
Hodgkin lymphoma	65-74	Women	5	0.242544	0.184407	0.311998
Hodgkin lymphoma	75-84	Men	1	0.214823	0.155352	0.289264
Hodgkin lymphoma	75-84	Men	2	0.214946	0.154945	0.290203
Hodgkin lymphoma	75-84	Men	3	0.270702	0.204239	0.349299
Hodgkin lymphoma	75-84	Men	4	0.320594	0.245223	0.406651
Hodgkin lymphoma	75-84	Men	5	0.338222	0.260757	0.425456
Hodgkin lymphoma	75-84	Women	1	0.164944	0.116255	0.228746
Hodgkin lymphoma	75-84	Women	2	0.165045	0.116347	0.228848
Hodgkin lymphoma	75-84	Women	3	0.211341	0.155407	0.280716
Hodgkin lymphoma	75-84	Women	4	0.254105	0.188905	0.332581
Hodgkin lymphoma	75-84	Women	5	0.269527	0.202141	0.349536
Hodgkin lymphoma	85+	Men	1	0.301881	0.205841	0.419085
Hodgkin lymphoma	85+	Men	2	0.302036	0.205157	0.420463
Hodgkin lymphoma	85+	Men	3	0.369742	0.261729	0.492588
Hodgkin lymphoma	85+	Men	4	0.427196	0.30927	0.554021
Hodgkin lymphoma	85+	Men	5	0.44683	0.327841	0.572239
Hodgkin lymphoma	85+	Women	1	0.237914	0.158653	0.340736
Hodgkin lymphoma	85+	Women	2	0.238047	0.158502	0.341319
Hodgkin lymphoma	85+	Women	3	0.297523	0.205437	0.409609
Hodgkin lymphoma	85+	Women	4	0.349987	0.246114	0.470348
Hodgkin lymphoma	85+	Women	5	0.368355	0.262651	0.48842
Laryngeal	25-34	Men	1	Not Estimated
Laryngeal	25-34	Men	2	Not Estimated
Laryngeal	25-34	Men	3	Not Estimated
Laryngeal	25-34	Men	4	Not Estimated
Laryngeal	25-34	Men	5	Not Estimated
Laryngeal	25-34	Women	1	Not Estimated
Laryngeal	25-34	Women	2	Not Estimated
Laryngeal	25-34	Women	3	Not Estimated
Laryngeal	25-34	Women	4	Not Estimated
Laryngeal	25-34	Women	5	Not Estimated
Laryngeal	35-44	Men	1	0.0104745	0.0016474	0.0635852
Laryngeal	35-44	Men	2	0.0124866	0.0019876	0.0743133
Laryngeal	35-44	Men	3	0.0141393	0.0022627	0.0831599
Laryngeal	35-44	Men	4	0.0192909	0.0031137	0.110225
Laryngeal	35-44	Men	5	0.022579	0.0036778	0.126305
Laryngeal	35-44	Women	1	0.0124721	0.0019453	0.0756457
Laryngeal	35-44	Women	2	0.014862	0.0023487	0.0881527
Laryngeal	35-44	Women	3	0.0168238	0.0026745	0.0984395
Laryngeal	35-44	Women	4	0.0229307	0.0036823	0.129699
Laryngeal	35-44	Women	5	0.0268223	0.0043517	0.148068
Laryngeal	45-54	Men	1	0.0436151	0.028599	0.0659801
Laryngeal	45-54	Men	2	0.0516606	0.0349944	0.075642
Laryngeal	45-54	Men	3	0.0581929	0.0404913	0.0829641
Laryngeal	45-54	Men	4	0.0781233	0.0556214	0.108681
Laryngeal	45-54	Men	5	0.0905139	0.0662324	0.122529
Laryngeal	45-54	Women	1	0.051603	0.0321411	0.0818528
Laryngeal	45-54	Women	2	0.061028	0.0392857	0.0936307
Laryngeal	45-54	Women	3	0.068659	0.0453515	0.102657
Laryngeal	45-54	Women	4	0.0918244	0.0622121	0.133525
Laryngeal	45-54	Women	5	0.106138	0.0739431	0.150078
Laryngeal	55-64	Men	1	0.0462353	0.0329592	0.0645024
Laryngeal	55-64	Men	2	0.0547365	0.0405893	0.0734373
Laryngeal	55-64	Men	3	0.0616325	0.0469633	0.0804966
Laryngeal	55-64	Men	4	0.0826375	0.0654045	0.103906
Laryngeal	55-64	Men	5	0.0956697	0.0774677	0.117603
Laryngeal	55-64	Women	1	0.0546757	0.0367436	0.0806267
Laryngeal	55-64	Women	2	0.0646236	0.04511	0.0917673
Laryngeal	55-64	Women	3	0.0726695	0.0520086	0.100667
Laryngeal	55-64	Women	4	0.097047	0.0720397	0.129523
Laryngeal	55-64	Women	5	0.112074	0.0851271	0.146188
Laryngeal	65-74	Men	1	0.0535358	0.0385472	0.0739044
Laryngeal	65-74	Men	2	0.0632902	0.0475607	0.0837644
Laryngeal	65-74	Men	3	0.0711826	0.0550287	0.0916189
Laryngeal	65-74	Men	4	0.0951125	0.0760656	0.118318
Laryngeal	65-74	Men	5	0.109877	0.0900447	0.133436
Laryngeal	65-74	Women	1	0.0632205	0.0428028	0.0924373
Laryngeal	65-74	Women	2	0.0746005	0.0525916	0.104801
Laryngeal	65-74	Women	3	0.0837771	0.0605925	0.114749
Laryngeal	65-74	Women	4	0.111433	0.0833275	0.147493
Laryngeal	65-74	Women	5	0.128371	0.0983284	0.165904
Laryngeal	75-84	Men	1	0.0755324	0.0544468	0.103887
Laryngeal	75-84	Men	2	0.0889182	0.0666773	0.117643
Laryngeal	75-84	Men	3	0.0996664	0.0766267	0.128668
Laryngeal	75-84	Men	4	0.131813	0.10498	0.164246
Laryngeal	75-84	Men	5	0.151321	0.122424	0.185596
Laryngeal	75-84	Women	1	0.0888229	0.0607099	0.128178
Laryngeal	75-84	Women	2	0.104298	0.0741036	0.144871
Laryngeal	75-84	Women	3	0.116668	0.0848842	0.158293
Laryngeal	75-84	Women	4	0.153364	0.115683	0.200534
Laryngeal	75-84	Women	5	0.175417	0.134777	0.225123
Laryngeal	85+	Men	1	0.161311	0.116248	0.219504
Laryngeal	85+	Men	2	0.186826	0.139227	0.246046
Laryngeal	85+	Men	3	0.206724	0.157108	0.267044
Laryngeal	85+	Men	4	0.263302	0.205534	0.330551
Laryngeal	85+	Men	5	0.295644	0.233813	0.366015
Laryngeal	85+	Women	1	0.186647	0.130033	0.260529
Laryngeal	85+	Women	2	0.215142	0.155316	0.290098
Laryngeal	85+	Women	3	0.237176	0.17482	0.313328
Laryngeal	85+	Women	4	0.298948	0.227551	0.381678
Laryngeal	85+	Women	5	0.333685	0.258411	0.418512
Liver	25-34	Men	1	0.743348	0.511486	0.889036
Liver	25-34	Men	2	0.756333	0.52924	0.895507
Liver	25-34	Men	3	0.764667	0.540286	0.899835
Liver	25-34	Men	4	0.789561	0.576193	0.911928
Liver	25-34	Men	5	0.808075	0.604848	0.920517
Liver	25-34	Women	1	0.773375	0.551735	0.904413
Liver	25-34	Women	2	0.78528	0.569242	0.910083
Liver	25-34	Women	3	0.792895	0.580091	0.913866
Liver	25-34	Women	4	0.815523	0.6151	0.924409
Liver	25-34	Women	5	0.832239	0.642769	0.931868
Liver	35-44	Men	1	0.440085	0.350234	0.534042
Liver	35-44	Men	2	0.45721	0.366694	0.550642
Liver	35-44	Men	3	0.468587	0.377842	0.561457
Liver	35-44	Men	4	0.504506	0.412167	0.596538
Liver	35-44	Men	5	0.533274	0.442007	0.622367
Liver	35-44	Women	1	0.480812	0.387141	0.575851
Liver	35-44	Women	2	0.498111	0.404213	0.592143
Liver	35-44	Women	3	0.50955	0.415736	0.602696
Liver	35-44	Women	4	0.545387	0.451	0.636621
Liver	35-44	Women	5	0.573787	0.481367	0.661324
Liver	45-54	Men	1	0.37182	0.328343	0.417476
Liver	45-54	Men	2	0.38813	0.344889	0.433208
Liver	45-54	Men	3	0.399052	0.356138	0.443574
Liver	45-54	Men	4	0.433993	0.390536	0.47849
Liver	45-54	Men	5	0.462494	0.419806	0.50574
Liver	45-54	Women	1	0.410865	0.363165	0.460302
Liver	45-54	Women	2	0.427721	0.380345	0.476461
Liver	45-54	Women	3	0.438958	0.391992	0.487042
Liver	45-54	Women	4	0.474634	0.427492	0.522232
Liver	45-54	Women	5	0.503429	0.457447	0.549354
Liver	55-64	Men	1	0.364086	0.331296	0.39819
Liver	55-64	Men	2	0.380262	0.348469	0.413117
Liver	55-64	Men	3	0.391104	0.359417	0.423737
Liver	55-64	Men	4	0.425843	0.393686	0.45864
Liver	55-64	Men	5	0.454238	0.422644	0.486205
Liver	55-64	Women	1	0.40284	0.365911	0.440903
Liver	55-64	Women	2	0.419601	0.383625	0.456453
Liver	55-64	Women	3	0.430785	0.39494	0.46737
Liver	55-64	Women	4	0.466349	0.430252	0.502802
Liver	55-64	Women	5	0.495116	0.459867	0.530413
Liver	65-74	Men	1	0.369252	0.33962	0.399904
Liver	65-74	Men	2	0.385518	0.356941	0.414907
Liver	65-74	Men	3	0.396414	0.367849	0.425703
Liver	65-74	Men	4	0.43129	0.402255	0.460805
Liver	65-74	Men	5	0.459758	0.430901	0.488887
Liver	65-74	Women	1	0.408202	0.3749	0.442369
Liver	65-74	Women	2	0.425028	0.392717	0.457992
Liver	65-74	Women	3	0.436247	0.403974	0.469069
Liver	65-74	Women	4	0.471889	0.439354	0.504664
Liver	65-74	Women	5	0.500676	0.468636	0.532712
Liver	75-84	Men	1	0.460085	0.428158	0.492343
Liver	75-84	Men	2	0.477324	0.446983	0.507834
Liver	75-84	Men	3	0.488751	0.458702	0.518881
Liver	75-84	Men	4	0.52469	0.49475	0.554453
Liver	75-84	Men	5	0.553324	0.524183	0.582103
Liver	75-84	Women	1	0.501006	0.467388	0.534615
Liver	75-84	Women	2	0.518307	0.486283	0.550181
Liver	75-84	Women	3	0.52972	0.498056	0.561147
Liver	75-84	Women	4	0.56534	0.534111	0.596059
Liver	75-84	Women	5	0.593423	0.563371	0.622791
Liver	85+	Men	1	0.547531	0.507668	0.586794
Liver	85+	Men	2	0.564621	0.526438	0.602053
Liver	85+	Men	3	0.575835	0.538019	0.612783
Liver	85+	Men	4	0.61053	0.573539	0.646291
Liver	85+	Men	5	0.637565	0.601429	0.67221
Liver	85+	Women	1	0.587763	0.549186	0.625291
Liver	85+	Women	2	0.604431	0.567654	0.640063
Liver	85+	Women	3	0.615318	0.579012	0.650384
Liver	85+	Women	4	0.648754	0.613623	0.682343
Liver	85+	Women	5	0.67455	0.640633	0.70673
Lung	25-34	Men	1	0.298198	0.187753	0.438534
Lung	25-34	Men	2	0.315687	0.200659	0.458806
Lung	25-34	Men	3	0.32792	0.209812	0.472738
Lung	25-34	Men	4	0.346494	0.223969	0.493429
Lung	25-34	Men	5	0.371509	0.24349	0.520523
Lung	25-34	Women	1	0.308281	0.19512	0.45035
Lung	25-34	Women	2	0.326087	0.208404	0.470708
Lung	25-34	Women	3	0.338524	0.217815	0.484677
Lung	25-34	Women	4	0.35738	0.232355	0.505387
Lung	25-34	Women	5	0.382719	0.25237	0.532447
Lung	35-44	Men	1	0.318451	0.287824	0.350731
Lung	35-44	Men	2	0.336558	0.305275	0.369342
Lung	35-44	Men	3	0.349188	0.317412	0.382362
Lung	35-44	Men	4	0.368306	0.335845	0.402006
Lung	35-44	Men	5	0.393946	0.360619	0.428289
Lung	35-44	Women	1	0.328898	0.297665	0.361721
Lung	35-44	Women	2	0.347297	0.315454	0.380566
Lung	35-44	Women	3	0.360111	0.327812	0.393728
Lung	35-44	Women	4	0.379479	0.346552	0.413554
Lung	35-44	Women	5	0.405397	0.371677	0.440034
Lung	45-54	Men	1	0.268815	0.255001	0.283093
Lung	45-54	Men	2	0.285281	0.27138	0.299602
Lung	45-54	Men	3	0.296848	0.282872	0.311215
Lung	45-54	Men	4	0.314485	0.300275	0.329053
Lung	45-54	Men	5	0.338385	0.323841	0.353242
Lung	45-54	Women	1	0.278299	0.264127	0.292929
Lung	45-54	Women	2	0.295112	0.280882	0.309752
Lung	45-54	Women	3	0.306906	0.292628	0.321564
Lung	45-54	Women	4	0.324865	0.31039	0.339683
Lung	45-54	Women	5	0.349152	0.334377	0.364222
Lung	55-64	Men	1	0.259217	0.249669	0.268998
Lung	55-64	Men	2	0.275316	0.266029	0.284802
Lung	55-64	Men	3	0.286641	0.277463	0.295998
Lung	55-64	Men	4	0.303934	0.294703	0.313326
Lung	55-64	Men	5	0.327415	0.318137	0.336831
Lung	55-64	Women	1	0.268486	0.258523	0.27869
Lung	55-64	Women	2	0.28494	0.275255	0.294828
Lung	55-64	Women	3	0.296499	0.286941	0.306238
Lung	55-64	Women	4	0.314125	0.304544	0.323867
Lung	55-64	Women	5	0.338011	0.3284	0.347758
Lung	65-74	Men	1	0.280343	0.271178	0.289694
Lung	65-74	Men	2	0.297228	0.28854	0.306066
Lung	65-74	Men	3	0.30907	0.30056	0.317711
Lung	65-74	Men	4	0.327096	0.318649	0.335655
Lung	65-74	Men	5	0.351463	0.343077	0.35994
Lung	65-74	Women	1	0.290072	0.280412	0.299927
Lung	65-74	Women	2	0.307293	0.298115	0.316627
Lung	65-74	Women	3	0.319354	0.310369	0.328475
Lung	65-74	Women	4	0.337686	0.328791	0.346698
Lung	65-74	Women	5	0.362417	0.353591	0.371337
Lung	75-84	Men	1	0.356832	0.346611	0.367186
Lung	75-84	Men	2	0.375918	0.366337	0.385597
Lung	75-84	Men	3	0.389159	0.379897	0.398501
Lung	75-84	Men	4	0.40909	0.399942	0.418301
Lung	75-84	Men	5	0.435611	0.426569	0.444696
Lung	75-84	Women	1	0.36786	0.357233	0.378616
Lung	75-84	Women	2	0.38718	0.377215	0.397241
Lung	75-84	Women	3	0.400563	0.390942	0.41026
Lung	75-84	Women	4	0.420676	0.411212	0.430198
Lung	75-84	Women	5	0.447379	0.438047	0.456748
Lung	85+	Men	1	0.508546	0.495098	0.521981
Lung	85+	Men	2	0.529071	0.516377	0.541728
Lung	85+	Men	3	0.543012	0.530713	0.55526
Lung	85+	Men	4	0.563554	0.551501	0.575531
Lung	85+	Men	5	0.590088	0.578268	0.601806
Lung	85+	Women	1	0.520467	0.50694	0.533965
Lung	85+	Women	2	0.540944	0.528211	0.553624
Lung	85+	Women	3	0.554829	0.542527	0.567065
Lung	85+	Women	4	0.575255	0.563252	0.58717
Lung	85+	Women	5	0.601581	0.589848	0.613199
Melanoma	25-34	Men	1	0.0054582	0.0028513	0.0104235
Melanoma	25-34	Men	2	0.0060971	0.0031912	0.011618
Melanoma	25-34	Men	3	0.0060777	0.003171	0.011618
Melanoma	25-34	Men	4	0.0069731	0.0036308	0.013351
Melanoma	25-34	Men	5	0.0095802	0.0049802	0.0183507
Melanoma	25-34	Women	1	0.0042236	0.0022126	0.0080479
Melanoma	25-34	Women	2	0.0047187	0.002479	0.0089636
Melanoma	25-34	Women	3	0.0047037	0.0024636	0.0089623
Melanoma	25-34	Women	4	0.0053978	0.0028226	0.0102981
Melanoma	25-34	Women	5	0.0074202	0.0038703	0.0141799
Melanoma	35-44	Men	1	0.0039324	0.0022868	0.0067541
Melanoma	35-44	Men	2	0.0043935	0.0025558	0.0075424
Melanoma	35-44	Men	3	0.0043795	0.0025397	0.007542
Melanoma	35-44	Men	4	0.005026	0.0028992	0.0086993
Melanoma	35-44	Men	5	0.0069101	0.003958	0.0120376
Melanoma	35-44	Women	1	0.0030419	0.0017713	0.0052193
Melanoma	35-44	Women	2	0.0033989	0.0019821	0.0058225
Melanoma	35-44	Women	3	0.0033881	0.00197	0.0058212
Melanoma	35-44	Women	4	0.0038888	0.0022503	0.0067123
Melanoma	35-44	Women	5	0.0053489	0.0030705	0.0093024
Melanoma	45-54	Men	1	0.0096611	0.0068492	0.0136116
Melanoma	45-54	Men	2	0.0107866	0.0076504	0.0151889
Melanoma	45-54	Men	3	0.0107525	0.0075748	0.0152429
Melanoma	45-54	Men	4	0.0123281	0.0086084	0.0176267
Melanoma	45-54	Men	5	0.0169032	0.0116628	0.0244401
Melanoma	45-54	Women	1	0.0074831	0.0052918	0.0105722
Melanoma	45-54	Women	2	0.008357	0.0059229	0.0117795
Melanoma	45-54	Women	3	0.0083305	0.0058661	0.0118179
Melanoma	45-54	Women	4	0.0095546	0.0066742	0.0136611
Melanoma	45-54	Women	5	0.0131141	0.0090387	0.0189919
Melanoma	55-64	Men	1	0.0157132	0.0121627	0.020279
Melanoma	55-64	Men	2	0.0175313	0.0135867	0.022595
Melanoma	55-64	Men	3	0.0174763	0.0134091	0.0227488
Melanoma	55-64	Men	4	0.0200172	0.0151526	0.0264017
Melanoma	55-64	Men	5	0.0273667	0.0203639	0.0366874
Melanoma	55-64	Women	1	0.0121876	0.0093393	0.0158906
Melanoma	55-64	Women	2	0.0136034	0.0104614	0.0176722
Melanoma	55-64	Women	3	0.0135605	0.0103307	0.0177819
Melanoma	55-64	Women	4	0.0155411	0.0116958	0.0206243
Melanoma	55-64	Women	5	0.0212828	0.0157218	0.0287534
Melanoma	65-74	Men	1	0.0193569	0.0152148	0.0245986
Melanoma	65-74	Men	2	0.0215874	0.01701	0.0273622
Melanoma	65-74	Men	3	0.0215199	0.0168115	0.0275101
Melanoma	65-74	Men	4	0.024634	0.0189383	0.0319868
Melanoma	65-74	Men	5	0.0336203	0.0254641	0.0442703
Melanoma	65-74	Women	1	0.0150262	0.0116143	0.0194207
Melanoma	65-74	Women	2	0.0167661	0.0130215	0.0215641
Melanoma	65-74	Women	3	0.0167135	0.0128797	0.0216633
Melanoma	65-74	Women	4	0.0191456	0.0145447	0.0251648
Melanoma	65-74	Women	5	0.0261836	0.0195732	0.0349471
Melanoma	75-84	Men	1	0.0360133	0.0288574	0.0448617
Melanoma	75-84	Men	2	0.0400845	0.0322807	0.0496779
Melanoma	75-84	Men	3	0.0399616	0.0319326	0.0499053
Melanoma	75-84	Men	4	0.0456199	0.0360211	0.0576237
Melanoma	75-84	Men	5	0.0617769	0.0477774	0.0795358
Melanoma	75-84	Women	1	0.0280627	0.0221782	0.0354518
Melanoma	75-84	Women	2	0.0312642	0.0248916	0.0392027
Melanoma	75-84	Women	3	0.0311675	0.0246396	0.039355
Melanoma	75-84	Women	4	0.0356268	0.0278702	0.0454413
Melanoma	75-84	Women	5	0.0484242	0.0370413	0.063076
Melanoma	85+	Men	1	0.0561406	0.0436676	0.0719084
Melanoma	85+	Men	2	0.06234	0.0487509	0.0794009
Melanoma	85+	Men	3	0.0621532	0.0484112	0.0794704
Melanoma	85+	Men	4	0.0707223	0.054567	0.0911992
Melanoma	85+	Men	5	0.0948858	0.0723713	0.123472
Melanoma	85+	Women	1	0.043949	0.0341007	0.0564754
Melanoma	85+	Women	2	0.0488719	0.0382084	0.0623187
Melanoma	85+	Women	3	0.0487234	0.0379524	0.0623531
Melanoma	85+	Women	4	0.0555506	0.0428828	0.0716802
Melanoma	85+	Women	5	0.0749485	0.0570158	0.0979356
Mesothelioma	25-34	Men	1	Not Estimated
Mesothelioma	25-34	Men	2	Not Estimated
Mesothelioma	25-34	Men	3	Not Estimated
Mesothelioma	25-34	Men	4	Not Estimated
Mesothelioma	25-34	Men	5	Not Estimated
Mesothelioma	25-34	Women	1	Not Estimated
Mesothelioma	25-34	Women	2	Not Estimated
Mesothelioma	25-34	Women	3	Not Estimated
Mesothelioma	25-34	Women	4	Not Estimated
Mesothelioma	25-34	Women	5	Not Estimated
Mesothelioma	35-44	Men	1	Not Estimated
Mesothelioma	35-44	Men	2	Not Estimated
Mesothelioma	35-44	Men	3	Not Estimated
Mesothelioma	35-44	Men	4	Not Estimated
Mesothelioma	35-44	Men	5	Not Estimated
Mesothelioma	35-44	Women	1	Not Estimated
Mesothelioma	35-44	Women	2	Not Estimated
Mesothelioma	35-44	Women	3	Not Estimated
Mesothelioma	35-44	Women	4	Not Estimated
Mesothelioma	35-44	Women	5	Not Estimated
Mesothelioma	45-54	Men	1	0.303138	0.220985	0.400143
Mesothelioma	45-54	Men	2	0.320001	0.234454	0.419653
Mesothelioma	45-54	Men	3	0.33447	0.24769	0.43411
Mesothelioma	45-54	Men	4	0.359714	0.268647	0.462145
Mesothelioma	45-54	Men	5	0.403176	0.305779	0.508856
Mesothelioma	45-54	Women	1	0.33298	0.243087	0.436926
Mesothelioma	45-54	Women	2	0.350668	0.257658	0.456603
Mesothelioma	45-54	Women	3	0.365778	0.271534	0.471557
Mesothelioma	45-54	Women	4	0.391993	0.293605	0.500014
Mesothelioma	45-54	Women	5	0.436694	0.332845	0.546408
Mesothelioma	55-64	Men	1	0.243086	0.212548	0.276472
Mesothelioma	55-64	Men	2	0.257846	0.226891	0.291431
Mesothelioma	55-64	Men	3	0.270623	0.238817	0.304966
Mesothelioma	55-64	Men	4	0.29317	0.258522	0.330394
Mesothelioma	55-64	Men	5	0.332771	0.293619	0.374375
Mesothelioma	55-64	Women	1	0.269302	0.2296	0.313078
Mesothelioma	55-64	Women	2	0.285053	0.244953	0.328859
Mesothelioma	55-64	Women	3	0.298636	0.257134	0.343736
Mesothelioma	55-64	Women	4	0.322485	0.277762	0.370714
Mesothelioma	55-64	Women	5	0.364006	0.315101	0.415893
Mesothelioma	65-74	Men	1	0.25963	0.232947	0.288222
Mesothelioma	65-74	Men	2	0.275029	0.247847	0.303987
Mesothelioma	65-74	Men	3	0.288326	0.260371	0.317993
Mesothelioma	65-74	Men	4	0.311719	0.281646	0.343468
Mesothelioma	65-74	Men	5	0.352575	0.318653	0.388051
Mesothelioma	65-74	Women	1	0.286953	0.249893	0.327112
Mesothelioma	65-74	Women	2	0.303308	0.265821	0.343608
Mesothelioma	65-74	Women	3	0.317375	0.278499	0.358977
Mesothelioma	65-74	Women	4	0.341991	0.300538	0.386006
Mesothelioma	65-74	Women	5	0.384598	0.33975	0.431497
Mesothelioma	75-84	Men	1	0.335101	0.304118	0.367573
Mesothelioma	75-84	Men	2	0.352843	0.321729	0.385256
Mesothelioma	75-84	Men	3	0.367993	0.336351	0.400813
Mesothelioma	75-84	Men	4	0.394268	0.360897	0.428654
Mesothelioma	75-84	Men	5	0.439042	0.40196	0.476816
Mesothelioma	75-84	Women	1	0.366435	0.324138	0.410896
Mesothelioma	75-84	Women	2	0.384875	0.342694	0.428861
Mesothelioma	75-84	Women	3	0.40055	0.357276	0.445432
Mesothelioma	75-84	Women	4	0.427577	0.382315	0.474084
Mesothelioma	75-84	Women	5	0.473178	0.425295	0.52156
Mesothelioma	85+	Men	1	0.488792	0.439312	0.538494
Mesothelioma	85+	Men	2	0.508449	0.458696	0.558035
Mesothelioma	85+	Men	3	0.524861	0.476053	0.573199
Mesothelioma	85+	Men	4	0.552545	0.503093	0.600978
Mesothelioma	85+	Men	5	0.597561	0.5466	0.646499
Mesothelioma	85+	Women	1	0.523189	0.466382	0.579403
Mesothelioma	85+	Women	2	0.542761	0.486415	0.598033
Mesothelioma	85+	Women	3	0.559021	0.503313	0.613282
Mesothelioma	85+	Women	4	0.586283	0.530137	0.640273
Mesothelioma	85+	Women	5	0.630177	0.574008	0.683029
Multiple myeloma	25-34	Men	1	0.439532	0.18919	0.724953
Multiple myeloma	25-34	Men	2	0.446583	0.193483	0.730776
Multiple myeloma	25-34	Men	3	0.475981	0.212712	0.753312
Multiple myeloma	25-34	Men	4	0.480644	0.216009	0.756605
Multiple myeloma	25-34	Men	5	0.511667	0.237964	0.778549
Multiple myeloma	25-34	Women	1	0.426246	0.18079	0.714356
Multiple myeloma	25-34	Women	2	0.433248	0.184937	0.720315
Multiple myeloma	25-34	Women	3	0.462502	0.203569	0.743376
Multiple myeloma	25-34	Women	4	0.467151	0.206743	0.746777
Multiple myeloma	25-34	Women	5	0.498138	0.228031	0.769336
Multiple myeloma	35-44	Men	1	0.362059	0.284776	0.447202
Multiple myeloma	35-44	Men	2	0.368685	0.290839	0.454027
Multiple myeloma	35-44	Men	3	0.39663	0.315924	0.483384
Multiple myeloma	35-44	Men	4	0.401111	0.320053	0.487964
Multiple myeloma	35-44	Men	5	0.431263	0.346981	0.519724
Multiple myeloma	35-44	Women	1	0.349654	0.273471	0.434371
Multiple myeloma	35-44	Women	2	0.356179	0.279391	0.441151
Multiple myeloma	35-44	Women	3	0.383752	0.304077	0.470199
Multiple myeloma	35-44	Women	4	0.388181	0.308043	0.474859
Multiple myeloma	35-44	Women	5	0.41804	0.334465	0.506602
Multiple myeloma	45-54	Men	1	0.340182	0.302266	0.380262
Multiple myeloma	45-54	Men	2	0.346624	0.308725	0.386575
Multiple myeloma	45-54	Men	3	0.373888	0.334113	0.415444
Multiple myeloma	45-54	Men	4	0.378273	0.338028	0.420267
Multiple myeloma	45-54	Men	5	0.407878	0.36603	0.451105
Multiple myeloma	45-54	Women	1	0.32814	0.290005	0.368686
Multiple myeloma	45-54	Women	2	0.33447	0.296314	0.374922
Multiple myeloma	45-54	Women	3	0.361306	0.321506	0.403106
Multiple myeloma	45-54	Women	4	0.36563	0.325192	0.408055
Multiple myeloma	45-54	Women	5	0.394874	0.352713	0.438659
Multiple myeloma	55-64	Men	1	0.277974	0.253352	0.304014
Multiple myeloma	55-64	Men	2	0.283745	0.258986	0.30988
Multiple myeloma	55-64	Men	3	0.308397	0.282126	0.335969
Multiple myeloma	55-64	Men	4	0.312397	0.285061	0.341103
Multiple myeloma	55-64	Men	5	0.339663	0.310136	0.370491
Multiple myeloma	55-64	Women	1	0.267242	0.242172	0.293901
Multiple myeloma	55-64	Women	2	0.272874	0.247645	0.29965
Multiple myeloma	55-64	Women	3	0.296974	0.270568	0.324809
Multiple myeloma	55-64	Women	4	0.30089	0.273262	0.330043
Multiple myeloma	55-64	Women	5	0.32763	0.297769	0.358955
Multiple myeloma	65-74	Men	1	0.301141	0.27772	0.325646
Multiple myeloma	65-74	Men	2	0.307188	0.283977	0.331418
Multiple myeloma	65-74	Men	3	0.33293	0.308112	0.358711
Multiple myeloma	65-74	Men	4	0.337093	0.311363	0.363826
Multiple myeloma	65-74	Men	5	0.365369	0.337825	0.393824
Multiple myeloma	65-74	Women	1	0.289874	0.265939	0.315038
Multiple myeloma	65-74	Women	2	0.295791	0.272024	0.320719
Multiple myeloma	65-74	Women	3	0.32102	0.296076	0.34703
Multiple myeloma	65-74	Women	4	0.325107	0.29905	0.352294
Multiple myeloma	65-74	Women	5	0.352913	0.324994	0.381873
Multiple myeloma	75-84	Men	1	0.342909	0.318207	0.368492
Multiple myeloma	75-84	Men	2	0.349376	0.324917	0.374655
Multiple myeloma	75-84	Men	3	0.376731	0.350921	0.40326
Multiple myeloma	75-84	Men	4	0.381129	0.354739	0.40824
Multiple myeloma	75-84	Men	5	0.41081	0.382338	0.439891
Multiple myeloma	75-84	Women	1	0.330819	0.305893	0.356733
Multiple myeloma	75-84	Women	2	0.337175	0.312466	0.362807
Multiple myeloma	75-84	Women	3	0.36411	0.338533	0.390478
Multiple myeloma	75-84	Women	4	0.368447	0.342037	0.39567
Multiple myeloma	75-84	Women	5	0.397775	0.369246	0.427015
Multiple myeloma	85+	Men	1	0.453315	0.418842	0.488242
Multiple myeloma	85+	Men	2	0.460405	0.426866	0.494307
Multiple myeloma	85+	Men	3	0.489908	0.45575	0.524161
Multiple myeloma	85+	Men	4	0.494579	0.459703	0.529508
Multiple myeloma	85+	Men	5	0.525591	0.489279	0.561635
Multiple myeloma	85+	Women	1	0.439939	0.406068	0.474379
Multiple myeloma	85+	Women	2	0.446991	0.41405	0.480404
Multiple myeloma	85+	Women	3	0.476393	0.443242	0.509753
Multiple myeloma	85+	Women	4	0.481056	0.446925	0.515366
Multiple myeloma	85+	Women	5	0.51208	0.476391	0.547646
Non-Hodgkin lymphoma	25-34	Men	1	0.265913	0.229412	0.305916
Non-Hodgkin lymphoma	25-34	Men	2	0.281449	0.243717	0.32253
Non-Hodgkin lymphoma	25-34	Men	3	0.295914	0.257165	0.337846
Non-Hodgkin lymphoma	25-34	Men	4	0.318185	0.277658	0.361666
Non-Hodgkin lymphoma	25-34	Men	5	0.34621	0.303952	0.391041
Non-Hodgkin lymphoma	25-34	Women	1	0.242098	0.207554	0.280357
Non-Hodgkin lymphoma	25-34	Women	2	0.256729	0.220927	0.296129
Non-Hodgkin lymphoma	25-34	Women	3	0.270402	0.23353	0.310735
Non-Hodgkin lymphoma	25-34	Women	4	0.291548	0.252804	0.333579
Non-Hodgkin lymphoma	25-34	Women	5	0.318322	0.277665	0.361949
Non-Hodgkin lymphoma	35-44	Men	1	0.207408	0.186377	0.230142
Non-Hodgkin lymphoma	35-44	Men	2	0.220553	0.19866	0.244125
Non-Hodgkin lymphoma	35-44	Men	3	0.232903	0.210156	0.25731
Non-Hodgkin lymphoma	35-44	Men	4	0.25213	0.228111	0.277768
Non-Hodgkin lymphoma	35-44	Men	5	0.276698	0.25099	0.303971
Non-Hodgkin lymphoma	35-44	Women	1	0.187495	0.167563	0.209202
Non-Hodgkin lymphoma	35-44	Women	2	0.199696	0.178927	0.222223
Non-Hodgkin lymphoma	35-44	Women	3	0.211194	0.189585	0.234554
Non-Hodgkin lymphoma	35-44	Women	4	0.229164	0.20627	0.253788
Non-Hodgkin lymphoma	35-44	Women	5	0.252249	0.227629	0.278572
Non-Hodgkin lymphoma	45-54	Men	1	0.198764	0.182279	0.216345
Non-Hodgkin lymphoma	45-54	Men	2	0.211507	0.194327	0.229773
Non-Hodgkin lymphoma	45-54	Men	3	0.223496	0.205652	0.242416
Non-Hodgkin lymphoma	45-54	Men	4	0.242192	0.223216	0.262235
Non-Hodgkin lymphoma	45-54	Men	5	0.266136	0.245673	0.287652
Non-Hodgkin lymphoma	45-54	Women	1	0.179493	0.163813	0.196321
Non-Hodgkin lymphoma	45-54	Women	2	0.191296	0.174962	0.208768
Non-Hodgkin lymphoma	45-54	Women	3	0.202432	0.185457	0.220541
Non-Hodgkin lymphoma	45-54	Women	4	0.219865	0.201773	0.239094
Non-Hodgkin lymphoma	45-54	Women	5	0.242308	0.222723	0.263032
Non-Hodgkin lymphoma	55-64	Men	1	0.190671	0.177574	0.204494
Non-Hodgkin lymphoma	55-64	Men	2	0.203027	0.189444	0.217322
Non-Hodgkin lymphoma	55-64	Men	3	0.214665	0.200458	0.229591
Non-Hodgkin lymphoma	55-64	Men	4	0.232844	0.217465	0.248964
Non-Hodgkin lymphoma	55-64	Men	5	0.256176	0.239276	0.27384
Non-Hodgkin lymphoma	55-64	Women	1	0.172016	0.159523	0.185271
Non-Hodgkin lymphoma	55-64	Women	2	0.183437	0.170508	0.197113
Non-Hodgkin lymphoma	55-64	Women	3	0.194226	0.180716	0.208489
Non-Hodgkin lymphoma	55-64	Women	4	0.211139	0.19651	0.22655
Non-Hodgkin lymphoma	55-64	Women	5	0.232957	0.216842	0.249887
Non-Hodgkin lymphoma	65-74	Men	1	0.219113	0.205529	0.233331
Non-Hodgkin lymphoma	65-74	Men	2	0.232782	0.218956	0.247204
Non-Hodgkin lymphoma	65-74	Men	3	0.2456	0.231133	0.260666
Non-Hodgkin lymphoma	65-74	Men	4	0.265513	0.249903	0.281731
Non-Hodgkin lymphoma	65-74	Men	5	0.290878	0.273685	0.308691
Non-Hodgkin lymphoma	65-74	Women	1	0.198357	0.185314	0.212079
Non-Hodgkin lymphoma	65-74	Women	2	0.211081	0.19783	0.22497
Non-Hodgkin lymphoma	65-74	Women	3	0.223052	0.20921	0.237535
Non-Hodgkin lymphoma	65-74	Women	4	0.241722	0.226784	0.257317
Non-Hodgkin lymphoma	65-74	Women	5	0.265636	0.249145	0.282807
Non-Hodgkin lymphoma	75-84	Men	1	0.277558	0.261692	0.294003
Non-Hodgkin lymphoma	75-84	Men	2	0.293503	0.277482	0.310051
Non-Hodgkin lymphoma	75-84	Men	3	0.308322	0.29187	0.325274
Non-Hodgkin lymphoma	75-84	Men	4	0.331087	0.313483	0.349178
Non-Hodgkin lymphoma	75-84	Men	5	0.359649	0.340467	0.37929
Non-Hodgkin lymphoma	75-84	Women	1	0.25306	0.237796	0.268958
Non-Hodgkin lymphoma	75-84	Women	2	0.26812	0.252742	0.284078
Non-Hodgkin lymphoma	75-84	Women	3	0.282169	0.266392	0.298499
Non-Hodgkin lymphoma	75-84	Women	4	0.303852	0.286949	0.321301
Non-Hodgkin lymphoma	75-84	Women	5	0.331227	0.312739	0.350252
Non-Hodgkin lymphoma	85+	Men	1	0.348322	0.32515	0.372234
Non-Hodgkin lymphoma	85+	Men	2	0.366271	0.343068	0.390111
Non-Hodgkin lymphoma	85+	Men	3	0.382773	0.359112	0.407002
Non-Hodgkin lymphoma	85+	Men	4	0.407795	0.38322	0.43284
Non-Hodgkin lymphoma	85+	Men	5	0.438634	0.412555	0.465057
Non-Hodgkin lymphoma	85+	Women	1	0.320348	0.298442	0.343075
Non-Hodgkin lymphoma	85+	Women	2	0.337601	0.315685	0.360239
Non-Hodgkin lymphoma	85+	Women	3	0.353533	0.331161	0.376565
Non-Hodgkin lymphoma	85+	Women	4	0.377813	0.354478	0.401729
Non-Hodgkin lymphoma	85+	Women	5	0.407948	0.382999	0.43338
Oesophageal	25-34	Men	1	Not Estimated
Oesophageal	25-34	Men	2	Not Estimated
Oesophageal	25-34	Men	3	Not Estimated
Oesophageal	25-34	Men	4	Not Estimated
Oesophageal	25-34	Men	5	Not Estimated
Oesophageal	25-34	Women	1	Not Estimated
Oesophageal	25-34	Women	2	Not Estimated
Oesophageal	25-34	Women	3	Not Estimated
Oesophageal	25-34	Women	4	Not Estimated
Oesophageal	25-34	Women	5	Not Estimated
Oesophageal	35-44	Men	1	0.175854	0.129861	0.23376
Oesophageal	35-44	Men	2	0.194218	0.14457	0.255818
Oesophageal	35-44	Men	3	0.207532	0.155209	0.271819
Oesophageal	35-44	Men	4	0.224977	0.169449	0.292298
Oesophageal	35-44	Men	5	0.255846	0.194571	0.328548
Oesophageal	35-44	Women	1	0.181742	0.133867	0.241954
Oesophageal	35-44	Women	2	0.200571	0.148951	0.264519
Oesophageal	35-44	Women	3	0.214204	0.159858	0.28085
Oesophageal	35-44	Women	4	0.232046	0.17445	0.301708
Oesophageal	35-44	Women	5	0.263555	0.200143	0.338556
Oesophageal	45-54	Men	1	0.114594	0.0978964	0.133717
Oesophageal	45-54	Men	2	0.12755	0.109739	0.147772
Oesophageal	45-54	Men	3	0.137072	0.118356	0.158216
Oesophageal	45-54	Men	4	0.149713	0.129702	0.1722
Oesophageal	45-54	Men	5	0.172554	0.150168	0.197502
Oesophageal	45-54	Women	1	0.118726	0.100642	0.139554
Oesophageal	45-54	Women	2	0.13208	0.112754	0.154143
Oesophageal	45-54	Women	3	0.141884	0.121572	0.164953
Oesophageal	45-54	Women	4	0.15489	0.133198	0.179383
Oesophageal	45-54	Women	5	0.178355	0.154122	0.205472
Oesophageal	55-64	Men	1	0.112401	0.10062	0.125369
Oesophageal	55-64	Men	2	0.125144	0.113075	0.138302
Oesophageal	55-64	Men	3	0.134514	0.12177	0.148366
Oesophageal	55-64	Men	4	0.146959	0.133486	0.16154
Oesophageal	55-64	Men	5	0.169464	0.154273	0.185822
Oesophageal	55-64	Women	1	0.116464	0.103228	0.131149
Oesophageal	55-64	Women	2	0.129601	0.115892	0.144667
Oesophageal	55-64	Women	3	0.139251	0.124779	0.155104
Oesophageal	55-64	Women	4	0.152058	0.136752	0.168743
Oesophageal	55-64	Women	5	0.175183	0.157976	0.193834
Oesophageal	65-74	Men	1	0.13291	0.12044	0.146457
Oesophageal	65-74	Men	2	0.147593	0.135022	0.161116
Oesophageal	65-74	Men	3	0.158339	0.145278	0.172337
Oesophageal	65-74	Men	4	0.172549	0.158625	0.187423
Oesophageal	65-74	Men	5	0.198063	0.182496	0.214609
Oesophageal	65-74	Women	1	0.1376	0.123646	0.152855
Oesophageal	65-74	Women	2	0.15271	0.138471	0.168127
Oesophageal	65-74	Women	3	0.163756	0.148938	0.179738
Oesophageal	65-74	Women	4	0.17835	0.162599	0.195271
Oesophageal	65-74	Women	5	0.20451	0.186961	0.223253
Oesophageal	75-84	Men	1	0.197922	0.181399	0.215553
Oesophageal	75-84	Men	2	0.217981	0.201763	0.235118
Oesophageal	75-84	Men	3	0.232454	0.215886	0.249889
Oesophageal	75-84	Men	4	0.25133	0.233731	0.269787
Oesophageal	75-84	Men	5	0.284487	0.264835	0.304993
Oesophageal	75-84	Women	1	0.204365	0.186571	0.22339
Oesophageal	75-84	Women	2	0.224894	0.207301	0.243521
Oesophageal	75-84	Women	3	0.239685	0.221709	0.258634
Oesophageal	75-84	Women	4	0.25895	0.239969	0.278882
Oesophageal	75-84	Women	5	0.29272	0.271671	0.314695
Oesophageal	85+	Men	1	0.31794	0.292132	0.344917
Oesophageal	85+	Men	2	0.344931	0.31976	0.371003
Oesophageal	85+	Men	3	0.363911	0.338481	0.390125
Oesophageal	85+	Men	4	0.388065	0.361871	0.414921
Oesophageal	85+	Men	5	0.428926	0.400588	0.457739
Oesophageal	85+	Women	1	0.326699	0.300876	0.353617
Oesophageal	85+	Women	2	0.354048	0.329001	0.379921
Oesophageal	85+	Women	3	0.373243	0.348033	0.399161
Oesophageal	85+	Women	4	0.397629	0.3718	0.424042
Oesophageal	85+	Women	5	0.438776	0.410902	0.467041
Oral	25-34	Men	1	Not Estimated
Oral	25-34	Men	2	Not Estimated
Oral	25-34	Men	3	Not Estimated
Oral	25-34	Men	4	Not Estimated
Oral	25-34	Men	5	Not Estimated
Oral	25-34	Women	1	Not Estimated
Oral	25-34	Women	2	Not Estimated
Oral	25-34	Women	3	Not Estimated
Oral	25-34	Women	4	Not Estimated
Oral	25-34	Women	5	Not Estimated
Oral	35-44	Men	1	0.010183	0.0035873	0.0285579
Oral	35-44	Men	2	0.0096407	0.0034155	0.0269052
Oral	35-44	Men	3	0.0131344	0.0047463	0.0358134
Oral	35-44	Men	4	0.0191529	0.0070441	0.0510073
Oral	35-44	Men	5	0.0378121	0.0144087	0.0955432
Oral	35-44	Women	1	0.0054302	0.001876	0.0156129
Oral	35-44	Women	2	0.0051397	0.0017834	0.0147189
Oral	35-44	Women	3	0.0070138	0.0024806	0.0196679
Oral	35-44	Women	4	0.0102569	0.0036809	0.028248
Oral	35-44	Women	5	0.0204298	0.007541	0.0541457
Oral	45-54	Men	1	0.0287292	0.0179698	0.0456314
Oral	45-54	Men	2	0.0272263	0.017301	0.0425986
Oral	45-54	Men	3	0.0368558	0.0245083	0.0550728
Oral	45-54	Men	4	0.0531586	0.0372536	0.0753228
Oral	45-54	Men	5	0.101518	0.0762405	0.133961
Oral	45-54	Women	1	0.0154553	0.0092328	0.0257623
Oral	45-54	Women	2	0.0146363	0.0088496	0.0241149
Oral	45-54	Women	3	0.019904	0.0125464	0.0314391
Oral	45-54	Women	4	0.0289337	0.0190418	0.0437352
Oral	45-54	Women	5	0.0565719	0.03927	0.0808552
Oral	55-64	Men	1	0.0241136	0.0155101	0.0373086
Oral	55-64	Men	2	0.0228465	0.0149449	0.0347783
Oral	55-64	Men	3	0.0309763	0.0212675	0.0449138
Oral	55-64	Men	4	0.0447993	0.0322304	0.061956
Oral	55-64	Men	5	0.0862468	0.0665829	0.111027
Oral	55-64	Women	1	0.0129438	0.0079354	0.0210462
Oral	55-64	Women	2	0.0122563	0.0076092	0.0196852
Oral	55-64	Women	3	0.016682	0.0108224	0.0256319
Oral	55-64	Women	4	0.0242861	0.0163546	0.0359236
Oral	55-64	Women	5	0.0477029	0.0338801	0.0667753
Oral	65-74	Men	1	0.0340554	0.0221007	0.0521317
Oral	65-74	Men	2	0.0322831	0.0212245	0.0488161
Oral	65-74	Men	3	0.0436209	0.030163	0.0626954
Oral	65-74	Men	4	0.0627214	0.0454484	0.0859678
Oral	65-74	Men	5	0.11869	0.0922281	0.151476
Oral	65-74	Women	1	0.0183671	0.0114635	0.029305
Oral	65-74	Women	2	0.0173966	0.01096	0.027508
Oral	65-74	Women	3	0.0236339	0.015602	0.0356509
Oral	65-74	Women	4	0.0342964	0.02352	0.0497589
Oral	65-74	Women	5	0.0667054	0.0482849	0.0914778
Oral	75-84	Men	1	0.0351423	0.0221704	0.055275
Oral	75-84	Men	2	0.0333154	0.0212601	0.0518446
Oral	75-84	Men	3	0.044999	0.0299349	0.0671191
Oral	75-84	Men	4	0.064662	0.0448691	0.092342
Oral	75-84	Men	5	0.122136	0.0896504	0.16427
Oral	75-84	Women	1	0.0189632	0.0116672	0.03068
Oral	75-84	Women	2	0.0179617	0.011145	0.0288262
Oral	75-84	Women	3	0.0243966	0.015751	0.0376065
Oral	75-84	Women	4	0.0353908	0.0236731	0.0525961
Oral	75-84	Women	5	0.0687602	0.0480433	0.0974956
Oral	85+	Men	1	0.0800249	0.0500587	0.125559
Oral	85+	Men	2	0.0760487	0.0480216	0.118399
Oral	85+	Men	3	0.101151	0.066912	0.15009
Oral	85+	Men	4	0.141709	0.0975447	0.201406
Oral	85+	Men	5	0.249405	0.183339	0.329668
Oral	85+	Women	1	0.0441273	0.0276038	0.0698315
Oral	85+	Women	2	0.0418536	0.0263871	0.0657732
Oral	85+	Women	3	0.0563569	0.0371899	0.0845348
Oral	85+	Women	4	0.0805643	0.0549303	0.116684
Oral	85+	Women	5	0.149908	0.107429	0.20532
Oropharynx	25-34	Men	1	Not Estimated
Oropharynx	25-34	Men	2	Not Estimated
Oropharynx	25-34	Men	3	Not Estimated
Oropharynx	25-34	Men	4	Not Estimated
Oropharynx	25-34	Men	5	Not Estimated
Oropharynx	25-34	Women	1	Not Estimated
Oropharynx	25-34	Women	2	Not Estimated
Oropharynx	25-34	Women	3	Not Estimated
Oropharynx	25-34	Women	4	Not Estimated
Oropharynx	25-34	Women	5	Not Estimated
Oropharynx	35-44	Men	1	0.0240933	0.010462	0.0545069
Oropharynx	35-44	Men	2	0.0302338	0.0135258	0.0661958
Oropharynx	35-44	Men	3	0.036748	0.0168322	0.0783503
Oropharynx	35-44	Men	4	0.0486482	0.0230715	0.0996858
Oropharynx	35-44	Men	5	0.0753792	0.0370741	0.147211
Oropharynx	35-44	Women	1	0.0118821	0.0047295	0.0295313
Oropharynx	35-44	Women	2	0.0149581	0.0061189	0.0361025
Oropharynx	35-44	Women	3	0.0182429	0.0076444	0.0429004
Oropharynx	35-44	Women	4	0.0243018	0.0104671	0.0553988
Oropharynx	35-44	Women	5	0.0381921	0.0169201	0.0839242
Oropharynx	45-54	Men	1	0.0233055	0.0139313	0.0387396
Oropharynx	45-54	Men	2	0.0292512	0.018297	0.0464533
Oropharynx	45-54	Men	3	0.0355615	0.0232788	0.0539668
Oropharynx	45-54	Men	4	0.0470963	0.031914	0.0689865
Oropharynx	45-54	Men	5	0.07304	0.0521099	0.101477
Oropharynx	45-54	Women	1	0.0114889	0.0061031	0.0215246
Oropharynx	45-54	Women	2	0.0144646	0.0079861	0.0260605
Oropharynx	45-54	Women	3	0.017643	0.0101569	0.0304766
Oropharynx	45-54	Women	4	0.0235073	0.0138528	0.0396202
Oropharynx	45-54	Women	5	0.0369607	0.0226326	0.0598046
Oropharynx	55-64	Men	1	0.0366359	0.0230018	0.0578727
Oropharynx	55-64	Men	2	0.0458229	0.0303138	0.0687045
Oropharynx	55-64	Men	3	0.0555037	0.0387469	0.0789125
Oropharynx	55-64	Men	4	0.0730173	0.0533793	0.0991235
Oropharynx	55-64	Men	5	0.111568	0.0861334	0.143336
Oropharynx	55-64	Women	1	0.0181862	0.0100975	0.0325414
Oropharynx	55-64	Women	2	0.0228565	0.0132533	0.0391419
Oropharynx	55-64	Women	3	0.0278268	0.0169217	0.0454348
Oropharynx	55-64	Women	4	0.0369488	0.0231646	0.0584446
Oropharynx	55-64	Women	5	0.0576407	0.037573	0.0874526
Oropharynx	65-74	Men	1	0.0297312	0.0174581	0.0501915
Oropharynx	65-74	Men	2	0.0372537	0.0230019	0.0597954
Oropharynx	65-74	Men	3	0.0452099	0.0294485	0.0688091
Oropharynx	65-74	Men	4	0.0596806	0.0400001	0.0881551
Oropharynx	65-74	Men	5	0.0918881	0.0651279	0.128137
Oropharynx	65-74	Women	1	0.0147056	0.0077119	0.0278638
Oropharynx	65-74	Women	2	0.0184989	0.010128	0.0335537
Oropharynx	65-74	Women	3	0.0225435	0.012959	0.0389368
Oropharynx	65-74	Women	4	0.029987	0.017567	0.0507345
Oropharynx	65-74	Women	5	0.0469703	0.0287083	0.075941
Oropharynx	75-84	Men	1	0.0460534	0.0250898	0.0830409
Oropharynx	75-84	Men	2	0.0574611	0.0327397	0.0989398
Oropharynx	75-84	Men	3	0.0694218	0.0414743	0.113963
Oropharynx	75-84	Men	4	0.0909043	0.056159	0.14387
Oropharynx	75-84	Men	5	0.137498	0.0882165	0.20803
Oropharynx	75-84	Women	1	0.0229742	0.0113174	0.0460778
Oropharynx	75-84	Women	2	0.0288379	0.0147798	0.0555141
Oropharynx	75-84	Women	3	0.0350622	0.0187974	0.0644758
Oropharynx	75-84	Women	4	0.0464428	0.0255038	0.0831069
Oropharynx	75-84	Women	5	0.0720538	0.0407046	0.124416
Oropharynx	85+	Men	1	0.12224	0.062235	0.226148
Oropharynx	85+	Men	2	0.149561	0.0780602	0.267549
Oropharynx	85+	Men	3	0.177091	0.0976499	0.299694
Oropharynx	85+	Men	4	0.223876	0.129409	0.358875
Oropharynx	85+	Men	5	0.315009	0.19102	0.472474
Oropharynx	85+	Women	1	0.0635231	0.0302782	0.128436
Oropharynx	85+	Women	2	0.0789003	0.0383528	0.155389
Oropharynx	85+	Women	3	0.0948745	0.0486315	0.176913
Oropharynx	85+	Women	4	0.123191	0.0653984	0.22003
Oropharynx	85+	Women	5	0.183002	0.100084	0.310885
Pancreatic	25-34	Men	1	0.162941	0.0356962	0.505838
Pancreatic	25-34	Men	2	0.178055	0.039554	0.532595
Pancreatic	25-34	Men	3	0.194697	0.0439686	0.559657
Pancreatic	25-34	Men	4	0.216236	0.049817	0.592141
Pancreatic	25-34	Men	5	0.251987	0.0601808	0.63928
Pancreatic	25-34	Women	1	0.16268	0.0356179	0.505448
Pancreatic	25-34	Women	2	0.177774	0.0394693	0.532195
Pancreatic	25-34	Women	3	0.194396	0.0438752	0.559259
Pancreatic	25-34	Women	4	0.215911	0.049713	0.591745
Pancreatic	25-34	Women	5	0.251625	0.060057	0.638901
Pancreatic	35-44	Men	1	0.398962	0.327	0.47557
Pancreatic	35-44	Men	2	0.424856	0.3513	0.501897
Pancreatic	35-44	Men	3	0.451884	0.376968	0.529045
Pancreatic	35-44	Men	4	0.484748	0.408042	0.56218
Pancreatic	35-44	Men	5	0.534611	0.457408	0.61019
Pancreatic	35-44	Women	1	0.398502	0.326479	0.475204
Pancreatic	35-44	Women	2	0.424387	0.350818	0.501467
Pancreatic	35-44	Women	3	0.451409	0.37648	0.528607
Pancreatic	35-44	Women	4	0.484269	0.407571	0.561715
Pancreatic	35-44	Women	5	0.534134	0.456934	0.609732
Pancreatic	45-54	Men	1	0.356067	0.325228	0.388148
Pancreatic	45-54	Men	2	0.380941	0.349499	0.413414
Pancreatic	45-54	Men	3	0.407153	0.374758	0.440377
Pancreatic	45-54	Men	4	0.439372	0.406309	0.472982
Pancreatic	45-54	Men	5	0.488997	0.45493	0.523166
Pancreatic	45-54	Women	1	0.355627	0.32415	0.388404
Pancreatic	45-54	Women	2	0.380489	0.348504	0.413545
Pancreatic	45-54	Women	3	0.40669	0.373755	0.440486
Pancreatic	45-54	Women	4	0.438899	0.405342	0.473025
Pancreatic	45-54	Women	5	0.488518	0.453963	0.523182
Pancreatic	55-64	Men	1	0.335363	0.314675	0.356704
Pancreatic	55-64	Men	2	0.359599	0.338688	0.381056
Pancreatic	55-64	Men	3	0.385256	0.363588	0.407389
Pancreatic	55-64	Men	4	0.416961	0.394397	0.439879
Pancreatic	55-64	Men	5	0.466159	0.44236	0.490114
Pancreatic	55-64	Women	1	0.334935	0.31347	0.357107
Pancreatic	55-64	Women	2	0.359157	0.337603	0.381295
Pancreatic	55-64	Women	3	0.384802	0.3625	0.407599
Pancreatic	55-64	Women	4	0.416494	0.393378	0.439984
Pancreatic	55-64	Women	5	0.465682	0.441353	0.490175
Pancreatic	65-74	Men	1	0.362	0.342586	0.381875
Pancreatic	65-74	Men	2	0.387039	0.367771	0.406668
Pancreatic	65-74	Men	3	0.413391	0.393561	0.433506
Pancreatic	65-74	Men	4	0.445732	0.425065	0.466588
Pancreatic	65-74	Men	5	0.495441	0.473547	0.517352
Pancreatic	65-74	Women	1	0.361557	0.341658	0.381941
Pancreatic	65-74	Women	2	0.386584	0.367015	0.406527
Pancreatic	65-74	Women	3	0.412926	0.392821	0.433325
Pancreatic	65-74	Women	4	0.445258	0.424426	0.466284
Pancreatic	65-74	Women	5	0.494961	0.472937	0.517005
Pancreatic	75-84	Men	1	0.458936	0.438184	0.479832
Pancreatic	75-84	Men	2	0.485578	0.465468	0.505735
Pancreatic	75-84	Men	3	0.513023	0.492683	0.53332
Pancreatic	75-84	Men	4	0.545905	0.525083	0.566568
Pancreatic	75-84	Men	5	0.594797	0.57332	0.615917
Pancreatic	75-84	Women	1	0.45846	0.437877	0.479186
Pancreatic	75-84	Women	2	0.485098	0.465412	0.504831
Pancreatic	75-84	Women	3	0.512544	0.492662	0.532386
Pancreatic	75-84	Women	4	0.54543	0.525169	0.56554
Pancreatic	75-84	Women	5	0.594334	0.57341	0.614922
Pancreatic	85+	Men	1	0.57402	0.548869	0.598793
Pancreatic	85+	Men	2	0.599935	0.575845	0.623551
Pancreatic	85+	Men	3	0.625978	0.602378	0.648994
Pancreatic	85+	Men	4	0.656343	0.633009	0.678944
Pancreatic	85+	Men	5	0.699881	0.677006	0.721801
Pancreatic	85+	Women	1	0.573551	0.549528	0.597231
Pancreatic	85+	Women	2	0.599474	0.576732	0.621795
Pancreatic	85+	Women	3	0.625529	0.603276	0.647263
Pancreatic	85+	Women	4	0.65591	0.633945	0.677227
Pancreatic	85+	Women	5	0.699477	0.677851	0.720251
Rectal	25-34	Men	1	0.0911207	0.054655	0.148104
Rectal	25-34	Men	2	0.103469	0.0624384	0.166671
Rectal	25-34	Men	3	0.114385	0.0693665	0.182878
Rectal	25-34	Men	4	0.138957	0.0852841	0.218345
Rectal	25-34	Men	5	0.161843	0.100445	0.250327
Rectal	25-34	Women	1	0.106275	0.0641698	0.17096
Rectal	25-34	Women	2	0.120405	0.0731969	0.191761
Rectal	25-34	Women	3	0.132843	0.0812207	0.209782
Rectal	25-34	Women	4	0.16066	0.0995612	0.248891
Rectal	25-34	Women	5	0.186347	0.116927	0.28374
Rectal	35-44	Men	1	0.0864462	0.0681577	0.109068
Rectal	35-44	Men	2	0.09823	0.0777586	0.12337
Rectal	35-44	Men	3	0.108659	0.0862774	0.135984
Rectal	35-44	Men	4	0.132185	0.105636	0.164182
Rectal	35-44	Men	5	0.154155	0.123893	0.190206
Rectal	35-44	Women	1	0.100909	0.0798654	0.126735
Rectal	35-44	Women	2	0.114418	0.0909382	0.143006
Rectal	35-44	Women	3	0.126325	0.100757	0.157247
Rectal	35-44	Women	4	0.153019	0.122912	0.188913
Rectal	35-44	Women	5	0.177743	0.143653	0.217864
Rectal	45-54	Men	1	0.070552	0.0614227	0.0809211
Rectal	45-54	Men	2	0.0803597	0.0702738	0.0917503
Rectal	45-54	Men	3	0.0890792	0.0780333	0.101517
Rectal	45-54	Men	4	0.108884	0.0957663	0.123552
Rectal	45-54	Men	5	0.12755	0.112556	0.144217
Rectal	45-54	Women	1	0.0825964	0.0719266	0.0946874
Rectal	45-54	Women	2	0.0939093	0.08213	0.107181
Rectal	45-54	Women	3	0.103933	0.0910923	0.118348
Rectal	45-54	Women	4	0.126581	0.111406	0.143488
Rectal	45-54	Women	5	0.147778	0.130505	0.166897
Rectal	55-64	Men	1	0.0683797	0.0615669	0.0758854
Rectal	55-64	Men	2	0.0779108	0.0705342	0.0859874
Rectal	55-64	Men	3	0.0863895	0.0783699	0.0951451
Rectal	55-64	Men	4	0.105665	0.096142	0.116011
Rectal	55-64	Men	5	0.123857	0.11283	0.135796
Rectal	55-64	Women	1	0.0800852	0.0719281	0.0890785
Rectal	55-64	Women	2	0.0910883	0.0822247	0.100802
Rectal	55-64	Women	3	0.100844	0.0912569	0.111315
Rectal	55-64	Women	4	0.122911	0.111559	0.135244
Rectal	55-64	Women	5	0.143595	0.130494	0.157773
Rectal	65-74	Men	1	0.0777885	0.0709671	0.0852054
Rectal	65-74	Men	2	0.0885064	0.0813008	0.0962837
Rectal	65-74	Men	3	0.0980157	0.0902207	0.106405
Rectal	65-74	Men	4	0.119546	0.110391	0.129351
Rectal	65-74	Men	5	0.139754	0.129216	0.151002
Rectal	65-74	Women	1	0.0909474	0.0826468	0.0999908
Rectal	65-74	Women	2	0.103275	0.0944329	0.112843
Rectal	65-74	Women	3	0.114173	0.104659	0.124431
Rectal	65-74	Women	4	0.138706	0.12755	0.150671
Rectal	65-74	Women	5	0.161559	0.148759	0.175233
Rectal	75-84	Men	1	0.123976	0.113972	0.134725
Rectal	75-84	Men	2	0.140091	0.129705	0.151164
Rectal	75-84	Men	3	0.154205	0.143114	0.165989
Rectal	75-84	Men	4	0.185539	0.172879	0.198903
Rectal	75-84	Men	5	0.214188	0.19985	0.229261
Rectal	75-84	Women	1	0.14373	0.132097	0.156203
Rectal	75-84	Women	2	0.161939	0.149817	0.174839
Rectal	75-84	Women	3	0.177798	0.164965	0.191401
Rectal	75-84	Women	4	0.212721	0.198147	0.228062
Rectal	75-84	Women	5	0.244309	0.227896	0.261502
Rectal	85+	Men	1	0.223086	0.204843	0.242458
Rectal	85+	Men	2	0.24843	0.229697	0.26816
Rectal	85+	Men	3	0.270032	0.25048	0.290518
Rectal	85+	Men	4	0.316106	0.294779	0.338235
Rectal	85+	Men	5	0.356101	0.332784	0.380121
Rectal	85+	Women	1	0.254053	0.234595	0.274545
Rectal	85+	Women	2	0.28164	0.261804	0.302363
Rectal	85+	Women	3	0.304957	0.28451	0.326204
Rectal	85+	Women	4	0.3541	0.33208	0.376756
Rectal	85+	Women	5	0.396118	0.372234	0.420507
Renal	25-34	Men	1	0.0545055	0.0230795	0.12332
Renal	25-34	Men	2	0.0601651	0.0255855	0.135005
Renal	25-34	Men	3	0.0635935	0.0271164	0.141979
Renal	25-34	Men	4	0.0709518	0.0304223	0.156747
Renal	25-34	Men	5	0.0797546	0.0343817	0.174203
Renal	25-34	Women	1	0.0534439	0.0225976	0.121176
Renal	25-34	Women	2	0.0590003	0.0250537	0.132683
Renal	25-34	Women	3	0.0623666	0.0265596	0.139528
Renal	25-34	Women	4	0.0695936	0.0298001	0.154086
Renal	25-34	Women	5	0.078242	0.0336819	0.171303
Renal	35-44	Men	1	0.149531	0.124704	0.178294
Renal	35-44	Men	2	0.163354	0.137071	0.193546
Renal	35-44	Men	3	0.171588	0.144217	0.202922
Renal	35-44	Men	4	0.188921	0.159513	0.222318
Renal	35-44	Men	5	0.209067	0.177255	0.244888
Renal	35-44	Women	1	0.146907	0.121846	0.176088
Renal	35-44	Women	2	0.160532	0.133982	0.191182
Renal	35-44	Women	3	0.168653	0.141113	0.200315
Renal	35-44	Women	4	0.185756	0.156142	0.219527
Renal	35-44	Women	5	0.20565	0.173596	0.241889
Renal	45-54	Men	1	0.15103	0.133771	0.170079
Renal	45-54	Men	2	0.164964	0.146889	0.184781
Renal	45-54	Men	3	0.173263	0.154516	0.193764
Renal	45-54	Men	4	0.190727	0.170541	0.212689
Renal	45-54	Men	5	0.211014	0.18917	0.234651
Renal	45-54	Women	1	0.148384	0.130604	0.168117
Renal	45-54	Women	2	0.16212	0.143473	0.182673
Renal	45-54	Women	3	0.170305	0.151137	0.191357
Renal	45-54	Women	4	0.187538	0.166889	0.210098
Renal	45-54	Women	5	0.207574	0.185226	0.231851
Renal	55-64	Men	1	0.157137	0.142781	0.172647
Renal	55-64	Men	2	0.171521	0.156745	0.18738
Renal	55-64	Men	3	0.180079	0.164681	0.196577
Renal	55-64	Men	4	0.198064	0.181456	0.215792
Renal	55-64	Men	5	0.218921	0.200615	0.2384
Renal	55-64	Women	1	0.154403	0.139261	0.170866
Renal	55-64	Women	2	0.168587	0.152941	0.185482
Renal	55-64	Women	3	0.177029	0.160965	0.194325
Renal	55-64	Women	4	0.194783	0.177459	0.21336
Renal	55-64	Women	5	0.215387	0.196338	0.235743
Renal	65-74	Men	1	0.177585	0.162494	0.193753
Renal	65-74	Men	2	0.193411	0.178073	0.209732
Renal	65-74	Men	3	0.202793	0.186993	0.219568
Renal	65-74	Men	4	0.222432	0.205391	0.240459
Renal	65-74	Men	5	0.245071	0.226215	0.264961
Renal	65-74	Women	1	0.174569	0.158572	0.191812
Renal	65-74	Women	2	0.190188	0.173845	0.207682
Renal	65-74	Women	3	0.199453	0.182877	0.217132
Renal	65-74	Women	4	0.218858	0.200994	0.237836
Renal	65-74	Women	5	0.241245	0.221553	0.262098
Renal	75-84	Men	1	0.279496	0.259135	0.300806
Renal	75-84	Men	2	0.301079	0.280691	0.322284
Renal	75-84	Men	3	0.313653	0.29283	0.335255
Renal	75-84	Men	4	0.339457	0.317578	0.362044
Renal	75-84	Men	5	0.368364	0.344572	0.392814
Renal	75-84	Women	1	0.275328	0.254007	0.297725
Renal	75-84	Women	2	0.296722	0.275316	0.319059
Renal	75-84	Women	3	0.309195	0.287722	0.331524
Renal	75-84	Women	4	0.334811	0.312258	0.358144
Renal	75-84	Women	5	0.36354	0.339093	0.388712
Renal	85+	Men	1	0.47944	0.447468	0.511581
Renal	85+	Men	2	0.505627	0.474651	0.53656
Renal	85+	Men	3	0.520384	0.489411	0.5512
Renal	85+	Men	4	0.549577	0.51846	0.58031
Renal	85+	Men	5	0.580648	0.548596	0.612033
Renal	85+	Women	1	0.474253	0.442055	0.506667
Renal	85+	Women	2	0.50043	0.469258	0.531599
Renal	85+	Women	3	0.515193	0.484422	0.54585
Renal	85+	Women	4	0.544425	0.513494	0.575018
Renal	85+	Women	5	0.575577	0.543687	0.606851
Small intestine	25-34	Men	1	Not Estimated
Small intestine	25-34	Men	2	Not Estimated
Small intestine	25-34	Men	3	Not Estimated
Small intestine	25-34	Men	4	Not Estimated
Small intestine	25-34	Men	5	Not Estimated
Small intestine	25-34	Women	1	Not Estimated
Small intestine	25-34	Women	2	Not Estimated
Small intestine	25-34	Women	3	Not Estimated
Small intestine	25-34	Women	4	Not Estimated
Small intestine	25-34	Women	5	Not Estimated
Small intestine	35-44	Men	1	0.44946	0.274569	0.637806
Small intestine	35-44	Men	2	0.542525	0.353839	0.719752
Small intestine	35-44	Men	3	0.528092	0.339779	0.708737
Small intestine	35-44	Men	4	0.573354	0.382037	0.744979
Small intestine	35-44	Men	5	0.644179	0.455766	0.796489
Small intestine	35-44	Women	1	0.459127	0.280937	0.648421
Small intestine	35-44	Women	2	0.552186	0.361258	0.728875
Small intestine	35-44	Women	3	0.537799	0.347438	0.717743
Small intestine	35-44	Women	4	0.582865	0.389698	0.753557
Small intestine	35-44	Women	5	0.653066	0.464396	0.80341
Small intestine	45-54	Men	1	0.40318	0.321672	0.490409
Small intestine	45-54	Men	2	0.495283	0.408027	0.582828
Small intestine	45-54	Men	3	0.480787	0.392826	0.569955
Small intestine	45-54	Men	4	0.526518	0.437748	0.613642
Small intestine	45-54	Men	5	0.599689	0.509783	0.683348
Small intestine	45-54	Women	1	0.412598	0.327479	0.503285
Small intestine	45-54	Women	2	0.505032	0.414704	0.595033
Small intestine	45-54	Women	3	0.490528	0.40029	0.581388
Small intestine	45-54	Women	4	0.536228	0.444568	0.625504
Small intestine	45-54	Women	5	0.609013	0.518035	0.692995
Small intestine	55-64	Men	1	0.404264	0.342949	0.468722
Small intestine	55-64	Men	2	0.496409	0.430001	0.562944
Small intestine	55-64	Men	3	0.481911	0.417269	0.547164
Small intestine	55-64	Men	4	0.52764	0.459479	0.594786
Small intestine	55-64	Men	5	0.600769	0.529925	0.667634
Small intestine	55-64	Women	1	0.41369	0.347376	0.483289
Small intestine	55-64	Women	2	0.506158	0.43524	0.576829
Small intestine	55-64	Women	3	0.491653	0.423495	0.560123
Small intestine	55-64	Women	4	0.537348	0.464867	0.608285
Small intestine	55-64	Women	5	0.610085	0.537114	0.678439
Small intestine	65-74	Men	1	0.410848	0.35359	0.470627
Small intestine	65-74	Men	2	0.503226	0.441271	0.565082
Small intestine	65-74	Men	3	0.488722	0.42634	0.551457
Small intestine	65-74	Men	4	0.534431	0.470853	0.596909
Small intestine	65-74	Men	5	0.607291	0.540233	0.670534
Small intestine	65-74	Women	1	0.420319	0.359171	0.484014
Small intestine	65-74	Women	2	0.512972	0.447743	0.577762
Small intestine	65-74	Women	3	0.498469	0.433987	0.563003
Small intestine	65-74	Women	4	0.544119	0.477453	0.609241
Small intestine	65-74	Women	5	0.616551	0.548689	0.680158
Small intestine	75-84	Men	1	0.477836	0.41516	0.541217
Small intestine	75-84	Men	2	0.570686	0.506922	0.632187
Small intestine	75-84	Men	3	0.556416	0.492591	0.618431
Small intestine	75-84	Men	4	0.601013	0.536311	0.662371
Small intestine	75-84	Men	5	0.66989	0.603528	0.730111
Small intestine	75-84	Women	1	0.487573	0.422685	0.552882
Small intestine	75-84	Women	2	0.580213	0.515053	0.642692
Small intestine	75-84	Women	3	0.566018	0.50194	0.627963
Small intestine	75-84	Women	4	0.610327	0.544432	0.672425
Small intestine	75-84	Women	5	0.678456	0.613007	0.737574
Small intestine	85+	Men	1	0.509558	0.425768	0.592816
Small intestine	85+	Men	2	0.601472	0.517419	0.679941
Small intestine	85+	Men	3	0.587486	0.504237	0.666014
Small intestine	85+	Men	4	0.631031	0.546853	0.707923
Small intestine	85+	Men	5	0.697335	0.615475	0.768328
Small intestine	85+	Women	1	0.519299	0.436559	0.600994
Small intestine	85+	Women	2	0.610782	0.528679	0.687049
Small intestine	85+	Women	3	0.596903	0.516507	0.672409
Small intestine	85+	Women	4	0.640063	0.557981	0.714697
Small intestine	85+	Women	5	0.705502	0.627264	0.773254
Soft tissue sarcoma	25-34	Men	1	0.0524133	0.0262181	0.102038
Soft tissue sarcoma	25-34	Men	2	0.0555754	0.0278893	0.107701
Soft tissue sarcoma	25-34	Men	3	0.0591149	0.0299449	0.113379
Soft tissue sarcoma	25-34	Men	4	0.0848754	0.0444407	0.15609
Soft tissue sarcoma	25-34	Men	5	0.0699516	0.0352327	0.134127
Soft tissue sarcoma	25-34	Women	1	0.0610732	0.0304346	0.118777
Soft tissue sarcoma	25-34	Women	2	0.0647221	0.0324633	0.124898
Soft tissue sarcoma	25-34	Women	3	0.0688017	0.0349323	0.13105
Soft tissue sarcoma	25-34	Women	4	0.0983422	0.0515128	0.179679
Soft tissue sarcoma	25-34	Women	5	0.0812608	0.0409317	0.154907
Soft tissue sarcoma	35-44	Men	1	0.0563621	0.03374	0.0926969
Soft tissue sarcoma	35-44	Men	2	0.0597474	0.0358124	0.0980524
Soft tissue sarcoma	35-44	Men	3	0.0635347	0.0381273	0.104042
Soft tissue sarcoma	35-44	Men	4	0.091035	0.0561999	0.144164
Soft tissue sarcoma	35-44	Men	5	0.075117	0.0451006	0.122547
Soft tissue sarcoma	35-44	Women	1	0.0656293	0.0392898	0.107648
Soft tissue sarcoma	35-44	Women	2	0.0695302	0.0418572	0.113335
Soft tissue sarcoma	35-44	Women	3	0.073889	0.0446975	0.119755
Soft tissue sarcoma	35-44	Women	4	0.105367	0.0653497	0.165548
Soft tissue sarcoma	35-44	Women	5	0.0871831	0.0525765	0.141174
Soft tissue sarcoma	45-54	Men	1	0.0609221	0.0393666	0.0931362
Soft tissue sarcoma	45-54	Men	2	0.0645626	0.0415798	0.0989374
Soft tissue sarcoma	45-54	Men	3	0.0686329	0.0439814	0.105576
Soft tissue sarcoma	45-54	Men	4	0.0981086	0.0646946	0.146085
Soft tissue sarcoma	45-54	Men	5	0.0810641	0.0517952	0.124697
Soft tissue sarcoma	45-54	Women	1	0.0708828	0.0455887	0.108614
Soft tissue sarcoma	45-54	Women	2	0.0750709	0.0483601	0.114756
Soft tissue sarcoma	45-54	Women	3	0.0797472	0.0513323	0.12187
Soft tissue sarcoma	45-54	Women	4	0.113415	0.0748098	0.168318
Soft tissue sarcoma	45-54	Women	5	0.0939883	0.060079	0.144102
Soft tissue sarcoma	55-64	Men	1	0.0910642	0.0661456	0.124122
Soft tissue sarcoma	55-64	Men	2	0.0963211	0.0700056	0.131134
Soft tissue sarcoma	55-64	Men	3	0.102175	0.0743478	0.138855
Soft tissue sarcoma	55-64	Men	4	0.143831	0.106903	0.19079
Soft tissue sarcoma	55-64	Men	5	0.119899	0.0858995	0.164928
Soft tissue sarcoma	55-64	Women	1	0.1054	0.0757047	0.144917
Soft tissue sarcoma	55-64	Women	2	0.111383	0.0805427	0.152079
Soft tissue sarcoma	55-64	Women	3	0.118032	0.0859018	0.160077
Soft tissue sarcoma	55-64	Women	4	0.164966	0.121968	0.219336
Soft tissue sarcoma	55-64	Women	5	0.138085	0.0985039	0.190214
Soft tissue sarcoma	65-74	Men	1	0.0682486	0.04825	0.0957028
Soft tissue sarcoma	65-74	Men	2	0.0722932	0.0514853	0.100618
Soft tissue sarcoma	65-74	Men	3	0.0768108	0.0544572	0.107299
Soft tissue sarcoma	65-74	Men	4	0.109386	0.0795668	0.148577
Soft tissue sarcoma	65-74	Men	5	0.0905792	0.0632829	0.12804
Soft tissue sarcoma	65-74	Women	1	0.079306	0.0555986	0.111924
Soft tissue sarcoma	65-74	Women	2	0.0839468	0.0596263	0.116954
Soft tissue sarcoma	65-74	Women	3	0.0891227	0.0633489	0.123994
Soft tissue sarcoma	65-74	Women	4	0.126206	0.0914994	0.17159
Soft tissue sarcoma	65-74	Women	5	0.104847	0.0730808	0.148214
Soft tissue sarcoma	75-84	Men	1	0.146201	0.111042	0.190113
Soft tissue sarcoma	75-84	Men	2	0.154102	0.118073	0.198648
Soft tissue sarcoma	75-84	Men	3	0.162834	0.123464	0.211725
Soft tissue sarcoma	75-84	Men	4	0.223076	0.175264	0.279511
Soft tissue sarcoma	75-84	Men	5	0.188868	0.141995	0.246763
Soft tissue sarcoma	75-84	Women	1	0.167616	0.126719	0.218412
Soft tissue sarcoma	75-84	Women	2	0.176435	0.135397	0.22665
Soft tissue sarcoma	75-84	Women	3	0.186154	0.142201	0.239894
Soft tissue sarcoma	75-84	Women	4	0.252423	0.198612	0.31508
Soft tissue sarcoma	75-84	Women	5	0.214959	0.162037	0.279402
Soft tissue sarcoma	85+	Men	1	0.17006	0.124006	0.228751
Soft tissue sarcoma	85+	Men	2	0.178979	0.131645	0.238656
Soft tissue sarcoma	85+	Men	3	0.188807	0.139824	0.249963
Soft tissue sarcoma	85+	Men	4	0.255723	0.19547	0.327001
Soft tissue sarcoma	85+	Men	5	0.217912	0.159005	0.291089
Soft tissue sarcoma	85+	Women	1	0.194175	0.142394	0.259098
Soft tissue sarcoma	85+	Women	2	0.204048	0.151768	0.268633
Soft tissue sarcoma	85+	Women	3	0.214892	0.161708	0.279731
Soft tissue sarcoma	85+	Women	4	0.287773	0.222435	0.363336
Soft tissue sarcoma	85+	Women	5	0.246795	0.182183	0.325209
Stomach	25-34	Men	1	0.354866	0.222818	0.513468
Stomach	25-34	Men	2	0.368643	0.233321	0.52836
Stomach	25-34	Men	3	0.385645	0.246537	0.546332
Stomach	25-34	Men	4	0.417873	0.272551	0.579006
Stomach	25-34	Men	5	0.463745	0.311221	0.623368
Stomach	25-34	Women	1	0.392713	0.252288	0.553445
Stomach	25-34	Women	2	0.407031	0.26372	0.568129
Stomach	25-34	Women	3	0.424614	0.278045	0.585759
Stomach	25-34	Women	4	0.457672	0.306047	0.617565
Stomach	25-34	Women	5	0.50413	0.347216	0.660234
Stomach	35-44	Men	1	0.291998	0.238561	0.351873
Stomach	35-44	Men	2	0.304485	0.249936	0.365144
Stomach	35-44	Men	3	0.320029	0.263825	0.381993
Stomach	35-44	Men	4	0.349896	0.290977	0.413782
Stomach	35-44	Men	5	0.393348	0.331548	0.458762
Stomach	35-44	Women	1	0.326533	0.268627	0.390261
Stomach	35-44	Women	2	0.339789	0.280929	0.404051
Stomach	35-44	Women	3	0.356211	0.29589	0.42147
Stomach	35-44	Women	4	0.387531	0.324916	0.454096
Stomach	35-44	Women	5	0.432547	0.36779	0.499694
Stomach	45-54	Men	1	0.19347	0.168095	0.221654
Stomach	45-54	Men	2	0.202951	0.17724	0.231343
Stomach	45-54	Men	3	0.214913	0.188169	0.244315
Stomach	45-54	Men	4	0.23841	0.209926	0.26944
Stomach	45-54	Men	5	0.273849	0.243006	0.30702
Stomach	45-54	Women	1	0.219972	0.191084	0.251868
Stomach	45-54	Women	2	0.230382	0.201189	0.26242
Stomach	45-54	Women	3	0.243467	0.213244	0.276468
Stomach	45-54	Women	4	0.269015	0.237085	0.303535
Stomach	45-54	Women	5	0.307169	0.272993	0.343602
Stomach	55-64	Men	1	0.17613	0.158734	0.19499
Stomach	55-64	Men	2	0.184956	0.167558	0.203719
Stomach	55-64	Men	3	0.196119	0.178131	0.215446
Stomach	55-64	Men	4	0.218131	0.199027	0.238523
Stomach	55-64	Men	5	0.251552	0.230626	0.273702
Stomach	55-64	Women	1	0.200849	0.180358	0.223034
Stomach	55-64	Women	2	0.210597	0.190108	0.232661
Stomach	55-64	Women	3	0.222884	0.201791	0.245504
Stomach	55-64	Women	4	0.246978	0.224735	0.270654
Stomach	55-64	Women	5	0.283217	0.259137	0.308603
Stomach	65-74	Men	1	0.199045	0.18294	0.216193
Stomach	65-74	Men	2	0.208729	0.193145	0.22522
Stomach	65-74	Men	3	0.220937	0.204937	0.237813
Stomach	65-74	Men	4	0.244887	0.228136	0.262449
Stomach	65-74	Men	5	0.280934	0.263191	0.299387
Stomach	65-74	Women	1	0.226097	0.20689	0.246533
Stomach	65-74	Women	2	0.236709	0.218029	0.256464
Stomach	65-74	Women	3	0.250036	0.230945	0.270151
Stomach	65-74	Women	4	0.276023	0.256173	0.296797
Stomach	65-74	Women	5	0.314743	0.293916	0.336342
Stomach	75-84	Men	1	0.286017	0.266614	0.306242
Stomach	75-84	Men	2	0.298356	0.279883	0.317511
Stomach	75-84	Men	3	0.313728	0.295261	0.332804
Stomach	75-84	Men	4	0.343304	0.324468	0.362646
Stomach	75-84	Men	5	0.386424	0.366861	0.406361
Stomach	75-84	Women	1	0.320165	0.297959	0.343216
Stomach	75-84	Women	2	0.33329	0.312094	0.355181
Stomach	75-84	Women	3	0.349564	0.328479	0.371255
Stomach	75-84	Women	4	0.380645	0.359359	0.4024
Stomach	75-84	Women	5	0.425417	0.403665	0.447462
Stomach	85+	Men	1	0.445287	0.417678	0.473238
Stomach	85+	Men	2	0.460071	0.433914	0.486448
Stomach	85+	Men	3	0.478097	0.452201	0.50411
Stomach	85+	Men	4	0.511616	0.485938	0.537234
Stomach	85+	Men	5	0.557917	0.53232	0.583209
Stomach	85+	Women	1	0.48552	0.457346	0.513786
Stomach	85+	Women	2	0.500434	0.473946	0.526919
Stomach	85+	Women	3	0.518523	0.492543	0.544403
Stomach	85+	Women	4	0.551879	0.5265	0.576992
Stomach	85+	Women	5	0.597367	0.572532	0.621712
Thyroid	25-34	Men	1	0.0100893	0.0045238	0.0223479
Thyroid	25-34	Men	2	0.0069577	0.0030549	0.0157677
Thyroid	25-34	Men	3	0.0087822	0.0039113	0.0195995
Thyroid	25-34	Men	4	0.0107465	0.0048257	0.0237584
Thyroid	25-34	Men	5	0.0163631	0.0075203	0.0352348
Thyroid	25-34	Women	1	0.0100155	0.004659	0.0213983
Thyroid	25-34	Women	2	0.0069067	0.003152	0.0150663
Thyroid	25-34	Women	3	0.008718	0.0040523	0.0186547
Thyroid	25-34	Women	4	0.0106681	0.0050125	0.0225601
Thyroid	25-34	Women	5	0.0162443	0.0077808	0.0336022
Thyroid	35-44	Men	1	0.0174305	0.0100732	0.0299984
Thyroid	35-44	Men	2	0.012048	0.0067429	0.0214366
Thyroid	35-44	Men	3	0.015187	0.0086236	0.0266116
Thyroid	35-44	Men	4	0.018557	0.0106368	0.0321827
Thyroid	35-44	Men	5	0.0281396	0.0165598	0.0474264
Thyroid	35-44	Women	1	0.0173041	0.0104617	0.0284929
Thyroid	35-44	Women	2	0.0119601	0.007014	0.0203226
Thyroid	35-44	Women	3	0.0150766	0.0090262	0.0250801
Thyroid	35-44	Women	4	0.0184226	0.0111781	0.0302187
Thyroid	35-44	Women	5	0.0279377	0.0173102	0.0447926
Thyroid	45-54	Men	1	0.0074641	0.0033975	0.0163183
Thyroid	45-54	Men	2	0.0051431	0.0022863	0.0115282
Thyroid	45-54	Men	3	0.0064949	0.0029159	0.0144033
Thyroid	45-54	Men	4	0.0079517	0.0035871	0.0175335
Thyroid	45-54	Men	5	0.0121255	0.0055564	0.0262561
Thyroid	45-54	Women	1	0.0074094	0.0034753	0.0157267
Thyroid	45-54	Women	2	0.0051053	0.0023431	0.0110875
Thyroid	45-54	Women	3	0.0064473	0.0029999	0.0138014
Thyroid	45-54	Women	4	0.0078935	0.0036992	0.0167635
Thyroid	45-54	Women	5	0.0120371	0.0057049	0.0252196
Thyroid	55-64	Men	1	0.0346461	0.0218157	0.0546011
Thyroid	55-64	Men	2	0.0240777	0.0145591	0.0395696
Thyroid	55-64	Men	3	0.0302549	0.0185027	0.0490983
Thyroid	55-64	Men	4	0.0368436	0.0227968	0.0590228
Thyroid	55-64	Men	5	0.0553367	0.034756	0.0870056
Thyroid	55-64	Women	1	0.0343992	0.0223266	0.0526484
Thyroid	55-64	Women	2	0.0239043	0.0149333	0.0380561
Thyroid	55-64	Women	3	0.0300384	0.0190959	0.0469512
Thyroid	55-64	Women	4	0.0365816	0.0236284	0.0562269
Thyroid	55-64	Women	5	0.0549508	0.0357421	0.0835878
Thyroid	65-74	Men	1	0.0620841	0.0405006	0.0940426
Thyroid	65-74	Men	2	0.0435234	0.0272651	0.0687911
Thyroid	65-74	Men	3	0.0544114	0.0348428	0.0840136
Thyroid	65-74	Men	4	0.0659031	0.0426551	0.100492
Thyroid	65-74	Men	5	0.0975056	0.0643236	0.145149
Thyroid	65-74	Women	1	0.0616542	0.041421	0.0908344
Thyroid	65-74	Women	2	0.0432161	0.0279587	0.0662325
Thyroid	65-74	Women	3	0.0540316	0.0359882	0.0803673
Thyroid	65-74	Women	4	0.0654486	0.0442434	0.0957984
Thyroid	65-74	Women	5	0.0968558	0.066144	0.139694
Thyroid	75-84	Men	1	0.173333	0.122417	0.239644
Thyroid	75-84	Men	2	0.12598	0.0850791	0.18262
Thyroid	75-84	Men	3	0.154171	0.106882	0.217293
Thyroid	75-84	Men	4	0.182662	0.128516	0.252999
Thyroid	75-84	Men	5	0.254971	0.183373	0.342791
Thyroid	75-84	Women	1	0.172274	0.126312	0.230547
Thyroid	75-84	Women	2	0.125167	0.0880742	0.174886
Thyroid	75-84	Women	3	0.153208	0.11148	0.206917
Thyroid	75-84	Women	4	0.181559	0.13454	0.240446
Thyroid	75-84	Women	5	0.253567	0.189672	0.330215
Thyroid	85+	Men	1	0.38084	0.283366	0.488967
Thyroid	85+	Men	2	0.297178	0.210522	0.40137
Thyroid	85+	Men	3	0.348407	0.255123	0.454967
Thyroid	85+	Men	4	0.395988	0.297562	0.50363
Thyroid	85+	Men	5	0.500983	0.38953	0.612339
Thyroid	85+	Women	1	0.379095	0.290043	0.477114
Thyroid	85+	Women	2	0.295633	0.216561	0.389234
Thyroid	85+	Women	3	0.346728	0.263657	0.44032
Thyroid	85+	Women	4	0.394218	0.30812	0.487425
Thyroid	85+	Women	5	0.499132	0.398663	0.59967
Unknown primary	25-34	Men	1	0.45509	0.34011	0.575066
Unknown primary	25-34	Men	2	0.4897	0.372138	0.608412
Unknown primary	25-34	Men	3	0.525148	0.405751	0.641738
Unknown primary	25-34	Men	4	0.552611	0.433009	0.66642
Unknown primary	25-34	Men	5	0.584103	0.464818	0.694287
Unknown primary	25-34	Women	1	0.451232	0.336546	0.571345
Unknown primary	25-34	Women	2	0.485811	0.368444	0.604764
Unknown primary	25-34	Women	3	0.521265	0.401937	0.638215
Unknown primary	25-34	Women	4	0.54876	0.429143	0.662995
Unknown primary	25-34	Women	5	0.580317	0.460884	0.691028
Unknown primary	35-44	Men	1	0.395924	0.349024	0.44482
Unknown primary	35-44	Men	2	0.429582	0.381512	0.479017
Unknown primary	35-44	Men	3	0.464641	0.415389	0.514592
Unknown primary	35-44	Men	4	0.492219	0.442692	0.5419
Unknown primary	35-44	Men	5	0.524303	0.474741	0.573391
Unknown primary	35-44	Women	1	0.392207	0.345383	0.441103
Unknown primary	35-44	Women	2	0.425772	0.377773	0.475211
Unknown primary	35-44	Women	3	0.460771	0.411542	0.510778
Unknown primary	35-44	Women	4	0.488329	0.438827	0.538062
Unknown primary	35-44	Women	5	0.520419	0.470798	0.569641
Unknown primary	45-54	Men	1	0.347065	0.319556	0.375635
Unknown primary	45-54	Men	2	0.379176	0.350935	0.40826
Unknown primary	45-54	Men	3	0.413101	0.383898	0.442927
Unknown primary	45-54	Men	4	0.440135	0.410575	0.470126
Unknown primary	45-54	Men	5	0.471979	0.442021	0.50214
Unknown primary	45-54	Women	1	0.343546	0.316073	0.372108
Unknown primary	45-54	Women	2	0.375519	0.347354	0.404552
Unknown primary	45-54	Women	3	0.409332	0.380182	0.439134
Unknown primary	45-54	Women	4	0.436303	0.406843	0.46622
Unknown primary	45-54	Women	5	0.468102	0.438161	0.498274
Unknown primary	55-64	Men	1	0.391906	0.370393	0.413848
Unknown primary	55-64	Men	2	0.425463	0.404185	0.447021
Unknown primary	55-64	Men	3	0.460457	0.438759	0.482307
Unknown primary	55-64	Men	4	0.488014	0.466181	0.509893
Unknown primary	55-64	Men	5	0.520104	0.4982	0.541932
Unknown primary	55-64	Women	1	0.388203	0.366484	0.410376
Unknown primary	55-64	Women	2	0.421663	0.400239	0.443386
Unknown primary	55-64	Women	3	0.456593	0.434727	0.478627
Unknown primary	55-64	Women	4	0.484126	0.462207	0.506105
Unknown primary	55-64	Women	5	0.516218	0.494128	0.538244
Unknown primary	65-74	Men	1	0.447702	0.427783	0.46779
Unknown primary	65-74	Men	2	0.482247	0.462944	0.501604
Unknown primary	65-74	Men	3	0.517703	0.498437	0.536918
Unknown primary	65-74	Men	4	0.545224	0.525948	0.564365
Unknown primary	65-74	Men	5	0.576838	0.557805	0.595645
Unknown primary	65-74	Women	1	0.443856	0.42375	0.464147
Unknown primary	65-74	Women	2	0.478362	0.458957	0.497832
Unknown primary	65-74	Women	3	0.513816	0.494432	0.533159
Unknown primary	65-74	Women	4	0.541362	0.52207	0.56053
Unknown primary	65-74	Women	5	0.573034	0.55388	0.591971
Unknown primary	75-84	Men	1	0.533956	0.514822	0.55299
Unknown primary	75-84	Men	2	0.568308	0.550344	0.586095
Unknown primary	75-84	Men	3	0.602726	0.585167	0.620024
Unknown primary	75-84	Men	4	0.628873	0.611634	0.645791
Unknown primary	75-84	Men	5	0.658316	0.641419	0.67482
Unknown primary	75-84	Women	1	0.53008	0.511224	0.548852
Unknown primary	75-84	Women	2	0.564486	0.546926	0.581885
Unknown primary	75-84	Women	3	0.598993	0.58182	0.615927
Unknown primary	75-84	Women	4	0.625233	0.608478	0.641694
Unknown primary	75-84	Women	5	0.654806	0.638267	0.670979
Unknown primary	85+	Men	1	0.587626	0.566795	0.608147
Unknown primary	85+	Men	2	0.620831	0.601512	0.639774
Unknown primary	85+	Men	3	0.653614	0.634907	0.671858
Unknown primary	85+	Men	4	0.6782	0.659925	0.695945
Unknown primary	85+	Men	5	0.705561	0.687632	0.722876
Unknown primary	85+	Women	1	0.583848	0.563973	0.603455
Unknown primary	85+	Women	2	0.61716	0.598928	0.635069
Unknown primary	85+	Women	3	0.650081	0.632408	0.667352
Unknown primary	85+	Women	4	0.674793	0.657599	0.691529
Unknown primary	85+	Women	5	0.702317	0.685299	0.718793
